# Supplementary material for: Effect of visual imagery in COVID-19 social media posts on users’ perception
Source: PeerJ Comput Sci. 2022 Nov 15;8:e1153. doi: 10.7717/peerj-cs.1153 (PMC9680878; doi:10.7717/peerj-cs.1153)
Supplement: Supplemental Information 1 [file peerj-cs-08-1153-s001.csv]

Response ID	Time Started	Date Submitted	Language	Referer	SessionID	StartButton	<strong>Purpose of the research: </strong>Evaluating the associated personal risk when browsing mobile-size social media posts about Covid-19:Please tick each point when you read it and agree on it:	<strong>Your role in this research:</strong> if you decide to participate, you will complete a questionnaire based on your experience during the pandemic of Covid-19:Please tick each point when you read it and agree on it:	<strong>Time Required: </strong>The survey will take approximately 15 - 20 minutes to complete:Please tick each point when you read it and agree on it:	<strong>Confidentiality: </strong>Your responses will be kept anonymous. When research results are reported, responses will be aggregated (added together) and described in summary, with no single individual identifiable:Please tick each point when you read it and agree on it:	<strong>Participation and Withdrawal: </strong>Your participation would be highly appreciated. if you decide to participate, and you complete the survey, at the completion of the survey, you will get a reward code. You may refuse to participate or quite at any time and it is completely your choice:Please tick each point when you read it and agree on it:	<strong>Repetition: </strong>You may find some of the questions repetitive. However, due to the purpose of the research all questions must be answered:Please tick each point when you read it and agree on it:	<strong>Attention: </strong>You will be presented with 9 images/posts. Your attention and having a detailed look are required on each image/post before you proceed with the subsequent pages. <br /><br /><strong>To contact the researcher:</strong> if you have any question or concerns about this research, please contact: Waleed Alnuwaiser, Email: waleednw@gmail.com<br /> :Please tick each point whe…	Do you find the COVID-19 pandemic important?	What is your opinion on news’ reportage on COVID-19?	Have you been vaccinated against COVID-19?	I am done:Please have a detailed look at the following image/post and tick 'I am done' when you finish:	Which human organ was presented in the last picture?	Rate how positive or negative this post made you feel, ranging from 'sad' to 'happy':	Rate how energetic this post made you feel, ranging from 'sleepy/apathetic' to 'excited/energetic' :	Rate how in control of the situation this post made you feel, ranging from 'no control' to 'completely in control':	After seeing this news post, how much anxiety do you feel in regards to the COVID-19 pandemic?	After seeing the news post, how big of a risk do you think the COVID-19 pandemic poses to you or your family?	Where ‘dread’ means to be in terror of, or fear intensely, how much do you dread the COVID-19 pandemic after seeing this news post?	After seeing the news post, what do you think is your likelihood of infection?	After seeing the news post, how harmful do you think it would be if you got infected?	Share the post:Are you likely to… (check where applicable)?	Read the post:Are you likely to… (check where applicable)?	Comment on the post:Are you likely to… (check where applicable)?	Ignore the post:Are you likely to… (check where applicable)?	... can be trusted	...separates facts from opinion	...is factual	...tells the whole strory	...is accurate	...is unbiased	...is fair	... demonstrates concern about public interest	...is sensationalized	...is immoral	I am done:Please have a detailed look at the following image/post and tick 'I am done' when you finish:	Option 2:Please have a detailed look at the following image/post and tick 'I am done' when you finish:	Which colors were presented in the last picture?	Rate how positive or negative this post made you feel, ranging from 'sad' to 'happy':	Rate how energetic this post made you feel, ranging from 'sleepy/apathetic' to 'excited/energetic' :	Rate how in control of the situation this post made you feel, ranging from 'no control' to 'completely in control':	After seeing this news post, how much anxiety do you feel in regards to the COVID-19 pandemic?	After seeing the news post, how big of a risk do you think the COVID-19 pandemic poses to you or your family?	Where ‘dread’ means to be in terror of, or fear intensely, how much do you dread the COVID-19 pandemic after seeing this news post?
4	3/21/2022 7:57	3/21/2022 8:24	English	https://lms.imamu.edu.sa/	1647849457_62382ff10b9669.15835284		Purpose	Role	Time	Confidentiality		Repetition	Attention	7	1	Yes		Lungs	1	3	1	3	2	3	3	1		Read the post			2	3	2	2	4	3	3	3	1	2			Red and Blue/Gey	1	2	1	3	2	3
5	3/21/2022 7:58	3/21/2022 8:24	English	https://lms.imamu.edu.sa/	1647849529_62383039845a30.17729915		Purpose		Time			Repetition	Attention	6	0	Yes		Heart	5	5	5	4	4	4	3	4				Ignore the post	3	4	2	4	3	3	3	4	3	3			Red and Blue/Gey	3	5	6	1	2	2
6	3/21/2022 8:15	3/21/2022 15:45	English	https://lms.imamu.edu.sa/	1647850520_623834182e72f8.17518679		Purpose	Role	Time	Confidentiality		Repetition	Attention	4	2	Yes		Lungs	5	6	6	4	4	2	3	3			Comment on the post		2	3	2	2	2	2	3	3	3	3			Black and White	5	5	6	3	4	2
7	3/21/2022 8:59	3/21/2022 9:33	English	https://lms.imamu.edu.sa/	1647853163_62383e6bd680e2.40222923		Purpose	Role	Time	Confidentiality		Repetition	Attention	6	2	Yes		Lungs	7	7	8	2	2	3	2	4	Share the post	Read the post			2	2	3	2	1	2	2	2	3	2			Red and Blue/Gey	3	5	7	4	5	4
8	3/21/2022 9:19	3/21/2022 9:54	English	https://lms.imamu.edu.sa/	1647854354_62384312e608c9.91285633		Purpose	Role	Time	Confidentiality		Repetition	Attention	6	2	Yes		Lungs	5	5	6	4	3	2	4	2		Read the post			4	4	4	5	3	4	3	4	3	1			Red and Blue/Gey	2	3	3	4	3	2
10	3/21/2022 9:56	3/21/2022 11:06	English	https://lms.imamu.edu.sa/	1647856561_62384bb14ed510.37641878		Purpose	Role	Time			Repetition	Attention	6	-2	Yes		Lungs	6	4	5	3	4	1	3	5	Share the post	Read the post			2	2	3	1	2	3	1	3	4	1			Red and Blue/Gey	3	3	4	2	4	3
12	3/21/2022 10:48	3/21/2022 11:53	English	https://lms.imamu.edu.sa/	1647859719_623858070732e1.59855326		Purpose	Role	Time	Confidentiality		Repetition	Attention	7	-2	Yes		Lungs	4	7	6	4	4	3	4	5	Share the post	Read the post			3	2	3	3	2	3	3	5	4	2			Red and Blue/Gey	6	4	3	3	3	4
14	3/21/2022 15:29	3/21/2022 16:14	English	https://lms.imamu.edu.sa/	1647876559_623899cf97b768.76793462		Purpose	Role	Time	Confidentiality		Repetition	Attention	7	3	Yes		Lungs	5	9	9	5	5	5	2	4	Share the post	Read the post			3	3	3	2	2	1	5	4	5	1			Black and White	2	2	3	4	5	4
19	3/21/2022 19:13	3/21/2022 20:25	English		1647890003_6238ce53bb27b1.90729458		Purpose	Role	Time	Confidentiality		Repetition	Attention	5	1	Yes		Lungs	3	3	3	4	4	4	4	4	Share the post				3	5	4	4	4	4	3	5	5	1			Red and Blue/Gey	3	4	4	4	4	5
21	3/21/2022 20:06	3/21/2022 21:19	English	https://lms.imamu.edu.sa/	1647893165_6238daade73085.59283409		Purpose	Role	Time	Confidentiality		Repetition	Attention	6	3	Yes		Lungs	5	3	7	5	5	4	2	5	Share the post	Read the post	Comment on the post		4	1	2	3	4	2	4	5	3	3			Black and White	1	1	5	5	4	4
22	3/21/2022 19:33	3/21/2022 21:49	English	https://lms.imamu.edu.sa/	1647891238_6238d326c8fec4.66969842		Purpose	Role	Time	Confidentiality		Repetition	Attention	7	0	Yes		Lungs	5	3	5	3	2	2	4	1		Read the post			2	1	2	1	2	4	4	5	3	1			Red and Blue/Gey	5	3	4	3	3	2
23	3/21/2022 18:08	3/21/2022 21:53	English	https://lms.imamu.edu.sa/	1647886126_6238bf2e5f2db1.93593388		Purpose	Role	Time	Confidentiality		Repetition	Attention	7	0	Yes		Lungs	3	8	4	5	3	4	3	4	Share the post	Read the post			4	3	5	4	2	1	3	5	4	1			Red and Blue/Gey	3	5	2	4	4	3
25	3/22/2022 4:13	3/22/2022 4:28	English	https://lms.imamu.edu.sa/	1647922396_62394cdc4f64d6.41967824		Purpose	Role	Time	Confidentiality		Repetition	Attention	7	-1	Yes		Lungs	5	3	1	3	4	3	3	3				Ignore the post	3	3	4	3	3	3	3	3	3	3			Red and Blue/Gey	4	2	3	2	3	2
26	3/22/2022 4:13	3/22/2022 5:23	English	https://lms.imamu.edu.sa/	1647922435_62394d03d1d142.99640608		Purpose	Role	Time	Confidentiality		Repetition	Attention	6	2	Yes		Lungs	5	6	8	3	2	2	3	2	Share the post	Read the post			4	4	5	3	4	4	4	5	2	1			Red and Blue/Gey	3	5	3	4	4	4
27	3/22/2022 7:42	3/22/2022 8:42	English	https://lms.imamu.edu.sa/	1647934941_62397ddd38ad77.62618955		Purpose	Role	Time	Confidentiality		Repetition	Attention	7	0	Yes		Lungs	3	5	7	4	4	4	2	4		Read the post		Ignore the post	4	5	5	5	5	5	5	5	2	5			Red and Blue/Gey	2	3	5	4	4	4
28	3/22/2022 8:01	3/22/2022 8:50	English		1647936096_62398260770c23.59240427		Purpose	Role	Time	Confidentiality		Repetition	Attention	7	-1	Yes		Lungs	3	4	5	1	1	1	1	1				Ignore the post	2	1	2	2	2	2	2	1	4	2			Red and Blue/Gey	4	5	9	1	1	1
32	3/22/2022 9:40	3/22/2022 10:21	English		1647942028_6239998ce16346.34259834		Purpose	Role	Time	Confidentiality		Repetition	Attention	5	0	Yes		Lungs	5	4	4	2	4	2	3	2				Ignore the post	2	2	2	2	2	3	2	4	5	2			Red and Blue/Gey	3	5	3	2	4	2
33	3/22/2022 10:09	3/22/2022 11:21	English	https://lms.imamu.edu.sa/	1647943755_6239a04b92d4d5.29598861		Purpose	Role	Time	Confidentiality		Repetition	Attention	7	0	Yes		Lungs	3	7	5	4	3	1	4	2	Share the post				2	2	2	1	2	4	1	4	4	5			Yellow and Red	5	5	1	1	4	1
34	3/22/2022 10:59	3/22/2022 11:30	English	https://lms.imamu.edu.sa/	1647946786_6239ac226c9b14.71840498		Purpose	Role	Time	Confidentiality		Repetition	Attention	7	3	Yes		Lungs	2	2	2	4	3	2	2	1	Share the post	Read the post			4	4	5	3	5	3	3	5	5	1			Red and Blue/Gey	1	1	1	3	1	1
35	3/22/2022 13:58	3/22/2022 14:41	English		1647957484_6239d5ec6725a0.07325129		Purpose	Role	Time	Confidentiality		Repetition	Attention	6	-1	Yes		Lungs	4	4	5	3	2	2	2	3	Share the post	Read the post			3	2	2	2	2	2	2	4	4	2			Red and Blue/Gey	5	4	7	2	2	2
36	3/22/2022 14:31	3/22/2022 15:19	English	https://lms.imamu.edu.sa/	1647959518_6239dddea53a77.80793742		Purpose	Role	Time	Confidentiality		Repetition	Attention	3	-1	Yes		Lungs	5	5	5	1	2	2	2	2		Read the post			3	2	2	3	3	3	3	3	4	1			Red and Blue/Gey	4	5	5	1	2	1
39	3/22/2022 14:57	3/22/2022 15:37	English	https://lms.imamu.edu.sa/	1647961045_6239e3d54c5dd2.37743225		Purpose	Role	Time	Confidentiality		Repetition	Attention	5	-1	Yes		Lungs	6	6	7	3	3	1	3	2				Ignore the post	3	4	4	1	3	4	4	5	5	2			Red and Blue/Gey	3	6	6	4	4	4
40	3/22/2022 14:58	3/22/2022 16:19	English	https://lms.imamu.edu.sa/	1647961128_6239e4283eb8b5.39805750		Purpose	Role	Time	Confidentiality		Repetition	Attention	4	0	Yes		Lungs	5	5	3	3	5	3	5	2				Ignore the post	3	2	2	2	2	2	3	1	4	3			Red and Blue/Gey	5	5	5	2	5	3
41	3/22/2022 15:02	3/22/2022 16:21	English	https://lms.imamu.edu.sa/	1647961330_6239e4f202efb2.55994077		Purpose	Role	Time	Confidentiality		Repetition	Attention	6	-1	Yes		Lungs	3	4	3	3	4	2	4	3		Read the post			2	3	2	1	2	2	3	2	4	4			Red and Blue/Gey	2	1	1	4	5	5
44	3/22/2022 15:53	3/22/2022 16:50	English	https://lms.imamu.edu.sa/	1647964408_6239f0f876e2f1.50604452		Purpose	Role	Time	Confidentiality		Repetition	Attention	7	-2	Yes		Lungs	3	8	3	5	5	4	2	4	Share the post	Read the post	Comment on the post		4	2	5	1	4	5	2	5	4	1			Red and Blue/Gey	2	7	2	4	4	4
45	3/22/2022 16:00	3/22/2022 17:03	English	https://lms.imamu.edu.sa/	1647964807_6239f2876dac50.61172046		Purpose	Role	Time	Confidentiality		Repetition	Attention	5	3	Yes		Lungs	1	9	9	5	5	5	5	5	Share the post				5	5	5	2	5	5	5	5	5	1			Red and Blue/Gey	1	9	9	5	5	4
46	3/22/2022 16:22	3/27/2022 17:42	English		1647966136_6239f7b84667c4.05057722		Purpose	Role	Time	Confidentiality		Repetition	Attention	7	2	Yes		Lungs	5	5	5	3	3	3	3	3		Read the post			3	1	3	3	3	3	3	3	3	3			Red and Blue/Gey	5	5	5	3	3	3
49	3/22/2022 17:14	3/22/2022 17:37	English		1647969285_623a0405e3de92.49756352		Purpose	Role	Time	Confidentiality		Repetition	Attention	7	3	Yes		Lungs	1	4	9	5	5	5	5	5	Share the post				5	5	5	3	5	5	5	5	5	1			Red and Blue/Gey	1	9	5	5	5	5
50	3/22/2022 17:13	3/22/2022 18:38	English	https://lms.imamu.edu.sa/	1647969226_623a03ca10ca85.32360055		Purpose	Role	Time	Confidentiality		Repetition	Attention	5	-1	Yes		Heart	5	7	5	4	3	2	1	1	Share the post	Read the post			4	4	3	4	3	5	3	4	5	1			Red and Blue/Gey	9	7	5	1	1	1
56	3/22/2022 17:22	3/22/2022 18:51	English	https://lms.imamu.edu.sa/	1647969754_623a05dad71885.57280666		Purpose	Role	Time	Confidentiality		Repetition	Attention	7	2	Yes		Lungs	5	6	5	1	1	2	1	2				Ignore the post	4	2	1	2	2	3	3	5	3	1			Red and Blue/Gey	3	4	2	2	2	1
57	3/22/2022 17:31	3/22/2022 18:06	English	https://lms.imamu.edu.sa/	1647970277_623a07e52cfa98.02883630		Purpose	Role	Time	Confidentiality		Repetition	Attention	7	-2	Yes		Heart	5	5	5	4	4	4	4	4				Ignore the post	2	2	2	2	2	3	3	3	4	3			Red and Blue/Gey	6	4	4	3	3	3
60	3/22/2022 18:16	3/22/2022 18:44	English		1647973017_623a129982cee4.97138739		Purpose	Role	Time	Confidentiality		Repetition	Attention	6	3	Yes		Lungs	4	4	9	1	2	1	1	1		Read the post			2	5	4	5	3	5	5	5	4	1			Red and Blue/Gey	3	5	9	5	5	4
61	3/22/2022 18:51	3/22/2022 20:12	English	https://lms.imamu.edu.sa/	1647975071_623a1a9f76c970.68267104		Purpose	Role	Time	Confidentiality		Repetition	Attention	7	2	Yes		Lungs	2	1	3	5	4	5	3	4		Read the post			4	4	4	2	2	3	3	4	3	3			Red and Blue/Gey	3	4	4	4	3	4
62	3/22/2022 18:51	3/22/2022 19:45	English	https://lms.imamu.edu.sa/	1647975095_623a1ab7202163.74364210		Purpose	Role	Time	Confidentiality		Repetition	Attention	7	-2	Yes		Lungs	4	4	6	3	4	3	2	4		Read the post			2	3	3	1	2	1	4	5	3	4			Red and Blue/Gey	4	3	5	5	5	5
65	3/22/2022 20:39	3/22/2022 21:01	English	https://lms.imamu.edu.sa/	1647981558_623a33f6756c13.04066049		Purpose	Role	Time	Confidentiality		Repetition	Attention	7	1	Yes		Lungs	5	6	7	3	3	3	3	3	Share the post				3	3	3	4	4	1	4	3	3	3			Red and Blue/Gey	5	7	7	3	3	4
66	3/23/2022 5:38	3/23/2022 6:23	English	https://lms.imamu.edu.sa/	1648013909_623ab2556aabc2.49124492		Purpose	Role	Time	Confidentiality		Repetition	Attention	7	3	Yes		Lungs	9	7	7	4	4	3	3	5	Share the post	Read the post	Comment on the post		5	5	5	4	4	4	4	5	4	1			Red and Blue/Gey	3	6	7	5	4	5
69	3/24/2022 13:26	3/24/2022 13:52	English		1648128415_623c719f107c55.84948250		Purpose	Role	Time	Confidentiality		Repetition	Attention	5	1	Yes		Lungs	6	5	5	2	2	2	1	3		Read the post			3	3	2	2	3	4	3	2	1	2			Red and Blue/Gey	5	5	3	2	2	2
91	4/7/2022 10:39	4/7/2022 11:04	English	https://www.mturkcontent.com/	1649327942_624ebf4637a736.71680669		Purpose	Role	Time	Confidentiality	ParticipationAndWithdrawal	Repetition	Attention	5	2	Yes	H11_B2	Lungs	7	8	7	4	3	4	4	5		Read the post			3	4	3	4	3	5	4	3	4	4	H8_B4		Red and Blue/Gey	5	6	8	4	3	4
92	4/7/2022 10:39	4/7/2022 11:01	English	https://www.mturkcontent.com/	1649327950_624ebf4e0e4071.29719280		Purpose	Role	Time	Confidentiality	ParticipationAndWithdrawal	Repetition	Attention	6	1	Yes	H11_B2	Lungs	8	7	6	4	3	4	5	4	Share the post				5	4	5	4	4	3	4	5	4	3	H8_B4		Red and Blue/Gey	8	7	8	4	3	3
94	4/7/2022 10:39	4/7/2022 10:59	English		1649327983_624ebf6f3bf424.70781081		Purpose	Role	Time	Confidentiality	ParticipationAndWithdrawal	Repetition	Attention	7	2	Yes	H11_B2	Lungs	9	7	8	4	5	4	3	4		Read the post			4	5	4	3	4	2	3	4	5	4	H8_B4		Red and Blue/Gey	7	8	6	3	4	5
95	4/7/2022 10:39	4/7/2022 11:31	English		1649327968_624ebf60b77851.87033760		Purpose	Role	Time	Confidentiality	ParticipationAndWithdrawal	Repetition	Attention	4	0	No	H11_B2	Lungs	5	5	7	2	3	2	2	2				Ignore the post	5	5	5	5	5	5	5	5	1	1	H8_B4		Red and Blue/Gey	4	3	3	1	3	3
96	4/7/2022 10:39	4/7/2022 11:07	English	https://www.mturkcontent.com/	1649327996_624ebf7cb28c75.84174199		Purpose	Role	Time	Confidentiality	ParticipationAndWithdrawal	Repetition	Attention	6	3	Yes	H11_B2	Lungs	6	7	8	5	4	3	4	5	Share the post				4	5	4	5	4	5	4	5	4	3	H8_B4		Red and Blue/Gey	7	9	7	5	5	3
97	4/7/2022 10:40	4/7/2022 10:58	English	https://www.mturkcontent.com/	1649328013_624ebf8dbd6050.40023019		Purpose	Role	Time	Confidentiality	ParticipationAndWithdrawal	Repetition	Attention	7	0	Yes	H11_B2	Lungs	8	8	8	4	3	4	4	3				Ignore the post	4	4	3	4	4	4	4	4	4	5	H8_B4		Red and Blue/Gey	8	8	9	3	4	4
100	4/7/2022 10:40	4/7/2022 11:05	English	https://www.mturkcontent.com/	1649328056_624ebfb82452f8.04351881		Purpose	Role	Time	Confidentiality	ParticipationAndWithdrawal	Repetition	Attention	6	1	Yes	H11_B2	Lungs	8	6	8	5	3	4	5	3			Comment on the post		4	5	3	4	5	4	3	4	5	4	H8_B4		Red and Blue/Gey	7	8	6	4	5	3
101	4/7/2022 10:41	4/7/2022 10:58	English	https://www.mturkcontent.com/	1649328084_624ebfd4c94685.48588393		Purpose	Role	Time	Confidentiality	ParticipationAndWithdrawal	Repetition	Attention	5	2	Yes	H11_B2	Lungs	7	6	7	4	3	4	4	4	Share the post	Read the post	Comment on the post		3	4	4	4	4	4	4	4	4	4	H8_B4		Red and Blue/Gey	7	6	7	4	3	4
102	4/7/2022 10:40	4/7/2022 11:11	English	https://www.mturkcontent.com/	1649328024_624ebf985671f5.30366919		Purpose	Role	Time	Confidentiality	ParticipationAndWithdrawal	Repetition	Attention	6	1	Yes	H11_B2	Lungs	3	3	4	4	4	4	3	4		Read the post	Comment on the post		4	3	4	5	4	4	5	4	4	4	H8_B4		Red and Blue/Gey	3	5	3	4	4	5
103	4/7/2022 10:39	4/7/2022 11:13	English	https://www.mturkcontent.com/	1649327983_624ebf6f18a4b6.16467486		Purpose	Role	Time	Confidentiality	ParticipationAndWithdrawal	Repetition	Attention	6	1	Yes	H11_B2	Lungs	5	6	5	4	3	4	4	4	Share the post	Read the post			4	3	4	4	3	3	4	4	3	2	H8_B4		Red and Blue/Gey	2	6	5	1	2	2
104	4/7/2022 10:42	4/7/2022 11:07	English	https://www.mturkcontent.com/	1649328151_624ec017dfe6e6.52590772		Purpose	Role	Time	Confidentiality	ParticipationAndWithdrawal	Repetition	Attention	6	3	Yes	H11_B2	Lungs	5	6	7	4	3	3	4	4	Share the post		Comment on the post		5	4	4	5	4	3	4	5	4	3	H8_B4		Red and Blue/Gey	6	7	7	4	3	3
105	4/7/2022 10:43	4/7/2022 11:03	English	https://www.mturkcontent.com/	1649328181_624ec0353891a4.46120546		Purpose	Role	Time	Confidentiality	ParticipationAndWithdrawal	Repetition	Attention	6	3	Yes	H11_B2	Lungs	5	3	6	3	4	3	4	2	Share the post		Comment on the post		3	4	3	2	3	4	3	3	4	4	H8_B4		Red and Blue/Gey	5	7	6	2	3	4
106	4/7/2022 10:44	4/7/2022 11:06	English	https://www.mturkcontent.com/	1649328243_624ec073e9f905.88393238		Purpose	Role	Time	Confidentiality	ParticipationAndWithdrawal	Repetition	Attention	5	2	Yes	H11_B2	Lungs	7	4	8	4	5	4	3	4		Read the post	Comment on the post		4	3	4	3	4	3	4	3	5	4	H8_B4		Red and Blue/Gey	6	2	7	3	4	3
107	4/7/2022 10:45	4/7/2022 11:06	English	https://www.mturkcontent.com/	1649328305_624ec0b18860b1.46755914		Purpose	Role	Time	Confidentiality	ParticipationAndWithdrawal	Repetition	Attention	7	2	Yes	H11_B2	Lungs	8	9	8	5	5	4	5	4	Share the post				5	4	5	5	5	4	5	4	5	4	H8_B4		Red and Blue/Gey	9	8	9	5	4	4
108	4/7/2022 10:46	4/7/2022 11:04	English	https://www.mturkcontent.com/	1649328404_624ec114297e11.66888032		Purpose	Role	Time	Confidentiality	ParticipationAndWithdrawal	Repetition	Attention	7	2	Yes	H11_B2	Lungs	6	7	8	4	3	4	5	5		Read the post			4	5	4	3	4	5	5	4	3	4	H8_B4		Red and Blue/Gey	7	8	7	4	5	4
109	4/7/2022 10:46	4/7/2022 11:18	English	https://www.mturkcontent.com/	1649328409_624ec119dbfa28.83484423		Purpose	Role	Time	Confidentiality	ParticipationAndWithdrawal	Repetition	Attention	3	1	Yes	H11_B2	Lungs	5	4	4	5	3	3	1	4	Share the post	Read the post			5	3	4	3	4	3	4	5	4	3	H8_B4		Red and Blue/Gey	3	2	3	5	4	4
111	4/7/2022 10:48	4/7/2022 11:15	English	https://www.mturkcontent.com/	1649328493_624ec16d4ec4d3.93461963		Purpose	Role	Time	Confidentiality	ParticipationAndWithdrawal	Repetition	Attention	6	-3	No	H11_B2	Lungs	3	4	4	3	3	4	3	3				Ignore the post	2	2	2	1	2	2	2	3	4	3	H8_B4		Red and Blue/Gey	4	5	5	3	3	3
115	4/7/2022 11:03	4/7/2022 11:28	English	https://www.mturkcontent.com/	1649329380_624ec4e4598d90.43605857		Purpose	Role	Time	Confidentiality	ParticipationAndWithdrawal	Repetition	Attention	7	2	Yes	H11_B2	Lungs	7	8	7	4	3	4	3	4		Read the post			4	3	4	3	5	4	3	2	3	2	H8_B4		Red and Blue/Gey	7	5	7	4	3	4
119	4/7/2022 11:26	4/7/2022 11:44	English		1649330792_624eca6891dbb6.08856269		Purpose	Role	Time	Confidentiality	ParticipationAndWithdrawal	Repetition	Attention	7	2	Yes	H11_B2	Lungs	3	3	1	3	2	1	3	1				Ignore the post	3	3	3	2	3	2	3	5	4	2	H8_B4		Red and Blue/Gey	5	1	1	1	2	1
121	4/7/2022 11:29	4/7/2022 11:59	English	https://www.mturkcontent.com/	1649330963_624ecb13001988.32288943		Purpose	Role	Time	Confidentiality	ParticipationAndWithdrawal	Repetition	Attention	5	1	Yes	H11_B2	Lungs	5	5	5	2	2	3	2	3		Read the post		Ignore the post	3	3	2	3	3	3	4	3	2	2	H8_B4		Red and Blue/Gey	6	5	6	3	4	3
123	4/7/2022 11:36	4/7/2022 11:54	English	https://www.mturkcontent.com/	1649331414_624eccd6ed3220.22959727		Purpose	Role	Time	Confidentiality	ParticipationAndWithdrawal	Repetition	Attention	6	1	Yes	H11_B2	Lungs	4	6	3	3	4	3	4	3		Read the post			4	4	5	4	4	4	5	4	2	1	H8_B4		Red and Blue/Gey	4	4	5	3	2	2
125	4/7/2022 11:47	4/7/2022 12:02	English	https://www.mturkcontent.com/	1649332034_624ecf42830f34.31381035		Purpose	Role	Time	Confidentiality	ParticipationAndWithdrawal	Repetition	Attention	5	1	Yes	H11_B2	Lungs	4	6	5	3	3	2	3	4		Read the post			4	3	4	2	4	4	4	5	2	2	H8_B4		Red and Blue/Gey	6	4	8	2	3	1
127	4/7/2022 11:52	4/7/2022 12:13	English	https://www.mturkcontent.com/	1649332378_624ed09a8d80d6.12327313		Purpose	Role	Time	Confidentiality	ParticipationAndWithdrawal	Repetition	Attention	6	0	Yes	H11_B2	Lungs	9	7	7	4	3	3	4	4	Share the post	Read the post	Comment on the post		4	3	3	4	3	4	4	3	3	4	H8_B4		Red and Blue/Gey	5	7	7	3	4	4
128	4/7/2022 11:53	4/7/2022 12:10	English	https://www.mturkcontent.com/	1649332402_624ed0b28b95d4.63368677		Purpose	Role	Time	Confidentiality	ParticipationAndWithdrawal	Repetition	Attention	6	3	Yes	H11_B2	Lungs	7	5	8	3	2	3	2	4	Share the post	Read the post	Comment on the post		4	3	4	2	3	2	3	4	3	5	H8_B4		Red and Blue/Gey	7	5	8	4	3	2
130	4/7/2022 12:08	4/7/2022 12:38	English	https://www.mturkcontent.com/	1649333305_624ed439a46427.73133972		Purpose	Role	Time	Confidentiality	ParticipationAndWithdrawal	Repetition	Attention	7	-1	Yes	H11_B2	Lungs	5	3	7	3	3	3	3	5		Read the post			3	3	3	1	3	3	3	2	4	2	H8_B4		Red and Blue/Gey	3	4	5	4	4	4
135	4/7/2022 12:42	4/7/2022 13:10	English	https://www.mturkcontent.com/	1649335367_624edc474cbba2.03178932		Purpose	Role	Time	Confidentiality	ParticipationAndWithdrawal	Repetition	Attention	6	0	Yes	H11_B2	Lungs	3	4	2	3	5	3	5	4		Read the post			4	2	2	2	2	2	3	3	4	2	H8_B4		Red and Blue/Gey	4	4	4	2	4	2
138	4/7/2022 13:21	4/7/2022 13:51	English	https://www.mturkcontent.com/	1649337698_624ee562023208.66587614		Purpose	Role	Time	Confidentiality	ParticipationAndWithdrawal	Repetition	Attention	6	-2	Yes	H11_B2	Lungs	5	7	9	3	2	3	1	1	Share the post	Read the post	Comment on the post		4	4	4	3	3	4	4	3	3	2	H8_B4		Red and Blue/Gey	4	6	9	4	2	2
140	4/7/2022 13:37	4/7/2022 14:11	English	https://www.mturkcontent.com/	1649338637_624ee90d7fa073.19843688		Purpose	Role	Time	Confidentiality	ParticipationAndWithdrawal	Repetition	Attention	7	1	Yes	H11_B2	Lungs	1	2	4	4	3	3	4	3	Share the post	Read the post	Comment on the post		4	3	4	4	4	3	3	4	3	3	H8_B4		Red and Blue/Gey	9	6	8	4	3	5
142	4/7/2022 14:14	4/7/2022 14:45	English	https://www.mturkcontent.com/	1649340854_624ef1b6957758.17771573		Purpose	Role	Time	Confidentiality	ParticipationAndWithdrawal	Repetition	Attention	6	2	Yes	H11_B2	Lungs	5	4	5	4	4	3	4	4	Share the post	Read the post			4	5	4	4	4	4	4	4	3	4	H8_B4		Red and Blue/Gey	6	7	7	4	3	4
144	4/7/2022 14:39	4/7/2022 14:50	English	https://www.mturkcontent.com/	1649342376_624ef7a865ae20.94389736		Purpose	Role	Time	Confidentiality	ParticipationAndWithdrawal	Repetition	Attention	6	-2	Yes	H11_B2	Lungs	2	2	3	1	2	1	1	1				Ignore the post	5	5	5	5	5	5	5	5	1	1	H8_B4		Red and Blue/Gey	3	7	5	2	2	2
148	4/7/2022 15:10	4/7/2022 15:32	English	https://www.mturkcontent.com/	1649344239_624efeef351577.76981294		Purpose	Role	Time	Confidentiality	ParticipationAndWithdrawal	Repetition	Attention	6	-1	Yes	H11_B2	Lungs	4	5	6	2	3	2	2	3		Read the post			4	4	5	4	5	4	4	5	2	1	H8_B4		Red and Blue/Gey	3	2	2	4	4	3
155	4/7/2022 16:48	4/7/2022 17:06	English	https://www.mturkcontent.com/	1649350096_624f15d0ecc193.81355135		Purpose	Role	Time	Confidentiality	ParticipationAndWithdrawal	Repetition	Attention	7	-2	Yes	H11_B2	Lungs	3	9	9	3	2	3	1	5	Share the post	Read the post	Comment on the post		5	5	5	5	5	5	5	5	5	1	H8_B4		Red and Blue/Gey	8	6	8	5	5	5
161	4/7/2022 20:10	4/7/2022 20:35	English	https://www.mturkcontent.com/	1649362202_624f451a730cb8.57333602		Purpose	Role	Time	Confidentiality	ParticipationAndWithdrawal	Repetition	Attention	5	2	Yes	H11_B2	Lungs	5	7	6	3	4	3	4	4		Read the post			4	4	4	3	3	4	3	4	4	3	H8_B4		Red and Blue/Gey	5	7	5	3	4	3
162	4/7/2022 20:48	4/7/2022 21:09	English	https://www.mturkcontent.com/	1649364486_624f4e06674c09.32104554		Purpose	Role	Time	Confidentiality	ParticipationAndWithdrawal	Repetition	Attention	7	0	Yes	H11_B2	Lungs	5	3	1	3	3	3	3	5			Comment on the post		3	3	3	3	3	3	3	3	3	3	H8_B4		Red and Blue/Gey	1	7	1	4	3	4
164	4/8/2022 0:49	4/8/2022 1:09	English	https://www.mturkcontent.com/	1649378961_624f8691af58c8.22124553		Purpose	Role	Time	Confidentiality	ParticipationAndWithdrawal	Repetition	Attention	7	0	Yes	H11_B2	Lungs	4	3	1	4	3	2	3	2		Read the post			3	3	3	3	3	3	3	4	3	2	H8_B4		Red and Blue/Gey	5	5	3	4	3	3
166	4/8/2022 0:52	4/8/2022 1:10	English	https://www.mturkcontent.com/	1649379130_624f873a028687.97975729		Purpose	Role	Time	Confidentiality	ParticipationAndWithdrawal	Repetition	Attention	6	2	Yes	H11_B2	Lungs	3	4	4	3	2	3	2	3		Read the post			2	2	2	3	2	3	4	3	3	4	H8_B4		Red and Blue/Gey	3	4	3	2	2	3
168	4/8/2022 3:39	4/8/2022 4:17	English		1649389148_624fae5ccda5e4.14081249		Purpose	Role	Time	Confidentiality	ParticipationAndWithdrawal	Repetition	Attention	7	2	Yes	H11_B2	Lungs	5	4	4	4	4	4	4	3	Share the post				3	4	4	4	3	4	5	4	4	3	H8_B4		Red and Blue/Gey	4	4	4	4	4	4
170	4/8/2022 10:05	4/8/2022 10:32	English	https://www.mturkcontent.com/	1649412348_625008fcbcba24.17763466		Purpose	Role	Time	Confidentiality	ParticipationAndWithdrawal	Repetition	Attention	7	2	Yes	H11_B2	Lungs	4	5	2	2	3	2	2	2		Read the post			4	4	5	5	4	4	5	5	4	2	H8_B4		Red and Blue/Gey	6	3	4	2	3	2
172	4/8/2022 13:07	4/8/2022 13:41	English	https://www.mturkcontent.com/	1649423223_62503377bf8449.32446434		Purpose	Role	Time	Confidentiality	ParticipationAndWithdrawal	Repetition	Attention	7	1	Yes	H11_B2	Lungs	7	7	7	3	3	3	3	5	Share the post	Read the post			4	4	4	4	4	3	3	5	1	1	H8_B4		Red and Blue/Gey	5	7	5	4	4	4
174	4/8/2022 22:15	4/8/2022 22:44	English	https://www.mturkcontent.com/	1649456145_6250b411d30b11.50167659		Purpose	Role	Time	Confidentiality	ParticipationAndWithdrawal	Repetition	Attention	6	2	Yes	H11_B2	Lungs	7	7	9	5	4	5	4	5	Share the post	Read the post			4	4	5	4	5	4	5	4	5	4	H8_B4		Red and Blue/Gey	8	7	9	4	5	4
176	4/9/2022 4:37	4/9/2022 4:57	English	https://www.mturkcontent.com/	1649479026_62510d72b533b1.25244068		Purpose	Role	Time	Confidentiality	ParticipationAndWithdrawal	Repetition	Attention	5	1	Yes	H11_B2	Lungs	5	6	6	4	3	3	3	4	Share the post	Read the post	Comment on the post		4	3	4	3	3	3	3	4	3	3	H8_B4		Red and Blue/Gey	5	6	6	3	4	3
177	4/11/2022 1:38	4/11/2022 2:07	English	https://www.mturkcontent.com/	1649641127_625386a73e2691.73877067		Purpose	Role	Time	Confidentiality	ParticipationAndWithdrawal	Repetition	Attention	4	-2	Yes	H11_B2	Lungs	4	3	5	2	3	2	2	2		Read the post			3	3	3	2	2	4	3	3	4	4	H8_B4		Red and Blue/Gey	4	4	4	3	2	3
178	4/11/2022 5:20	4/11/2022 5:50	English	https://www.mturkcontent.com/	1649654415_6253ba8f233886.13881892		Purpose	Role	Time	Confidentiality	ParticipationAndWithdrawal	Repetition	Attention	6	1	Yes	H11_B2	Lungs	4	4	4	3	2	3	2	3		Read the post			4	3	4	3	4	4	3	4	4	4	H8_B4		Red and Blue/Gey	5	4	4	3	2	3
180	4/11/2022 9:42	4/11/2022 10:13	English	https://www.mturkcontent.com/	1649670133_6253f7f58892a0.17367047		Purpose	Role	Time	Confidentiality	ParticipationAndWithdrawal	Repetition	Attention	7	-3	Yes	H11_B2	Heart	1	2	1	5	4	4	3	4		Read the post			3	4	3	4	2	3	3	2	4	3	H8_B4		Red and Blue/Gey	1	3	2	4	5	4
185	4/15/2022 12:31	4/15/2022 13:05	English	https://www.mturkcontent.com/	1650025905_625965b1cab120.49965628		Purpose	Role	Time	Confidentiality	ParticipationAndWithdrawal	Repetition	Attention	6	-2	No	H11_B2	Lungs	6	6	6	4	4	4	4	4		Read the post			4	4	3	4	2	3	2	4	4	2	H8_B4		Red and Blue/Gey	4	4	6	4	4	4
188	4/16/2022 19:27	4/16/2022 19:43	English	https://www.mturkcontent.com/	1650137270_625b18b60a8181.32272698		Purpose	Role	Time	Confidentiality	ParticipationAndWithdrawal	Repetition	Attention	5	-1	Yes	H11_B2	Lungs	4	4	5	3	3	2	3	3		Read the post			3	3	3	3	3	2	3	4	2	2	H8_B4		Red and Blue/Gey	5	5	5	3	3	3
194	4/21/2022 0:41	4/21/2022 0:58	English	https://www.mturkcontent.com/	1650501716_6260a854326d08.80867558		Purpose	Role	Time	Confidentiality	ParticipationAndWithdrawal	Repetition	Attention	4	-3	No	H11_B2	Lungs	3	3	5	1	1	1	4	1				Ignore the post	1	1	1	1	1	1	1	1	5	2	H8_B4		Red and Blue/Gey	5	6	3	1	1	1
195	4/21/2022 13:40	4/21/2022 14:00	English	https://www.mturkcontent.com/	1650548454_62615ee67f7793.09521760		Purpose	Role	Time	Confidentiality	ParticipationAndWithdrawal	Repetition	Attention	4	-2	No	H11_B2	Lungs	5	4	4	1	1	1	1	2				Ignore the post	3	3	3	2	3	3	3	4	3	2	H8_B4		Red and Blue/Gey	2	6	3	3	4	3
200	4/23/2022 13:17	4/23/2022 13:47	English	https://www.mturkcontent.com/	1650719821_6263fc4d36f919.61758725		Purpose	Role	Time	Confidentiality	ParticipationAndWithdrawal	Repetition	Attention	6	1	Yes	H11_B2	Lungs	3	3	1	5	5	3	4	3	Share the post	Read the post	Comment on the post		4	3	4	2	4	3	3	5	4	1	H8_B4		Purple and Pink	1	3	4	3	2	3
202	4/24/2022 15:50	4/24/2022 16:08	English	https://www.mturkcontent.com/	1650815458_626571e2d75cd6.60711371		Purpose	Role	Time	Confidentiality	ParticipationAndWithdrawal	Repetition	Attention	7	1	Yes	H11_B2	Lungs	1	7	1	5	5	4	4	5	Share the post	Read the post	Comment on the post		3	3	3	3	3	3	3	4	3	2	H8_B4		Red and Blue/Gey	1	9	1	5	5	5
209	4/24/2022 23:52	4/25/2022 0:12	English	https://www.mturkcontent.com/	1650844337_6265e2b166fb24.68426474		Purpose	Role	Time	Confidentiality	ParticipationAndWithdrawal	Repetition	Attention	7	-2	Yes	H11_B2	Lungs	3	6	1	4	5	4	4	5		Read the post			2	1	2	1	1	2	1	4	2	2	H8_B4		Red and Blue/Gey	2	5	8	2	2	1
212	4/25/2022 0:01	4/25/2022 0:15	English	https://www.mturkcontent.com/	1650844862_6265e4be896f03.63380474		Purpose	Role	Time	Confidentiality	ParticipationAndWithdrawal	Repetition	Attention	6	0	Yes	H11_B2	Lungs	3	5	3	3	3	3	3	3	Share the post	Read the post	Comment on the post		3	3	3	2	3	3	3	3	4	2	H8_B4		Red and Blue/Gey	3	5	3	3	3	3
213	4/25/2022 0:13	4/25/2022 0:41	English	https://www.mturkcontent.com/	1650845620_6265e7b43d1b81.07944915		Purpose	Role	Time	Confidentiality	ParticipationAndWithdrawal	Repetition	Attention	6	2	Yes	H11_B2	Lungs	6	6	6	4	4	4	3	3	Share the post	Read the post	Comment on the post		4	4	4	4	4	4	4	4	4	4	H8_B4		Purple and Pink	4	3	3	4	4	4
216	4/25/2022 0:36	4/25/2022 0:56	English	https://www.mturkcontent.com/	1650847000_6265ed18237251.75693484		Purpose	Role	Time	Confidentiality	ParticipationAndWithdrawal	Repetition	Attention	7	2	Yes	H11_B2	Lungs	5	5	7	3	2	3	3	3		Read the post			4	3	4	4	3	3	2	3	4	4	H8_B4		Red and Blue/Gey	3	2	4	4	3	3
221	4/25/2022 0:53	4/25/2022 1:15	English	https://www.mturkcontent.com/	1650848030_6265f11eccbfe3.24282031		Purpose	Role	Time	Confidentiality	ParticipationAndWithdrawal	Repetition	Attention	6	-2	Yes	H11_B2	Lungs	3	7	2	4	4	4	4	3		Read the post			3	4	4	3	4	3	3	4	4	1	H8_B4		Red and Blue/Gey	2	6	2	4	4	4
223	4/25/2022 1:31	4/25/2022 2:29	English	https://www.mturkcontent.com/	1650850312_6265fa08528844.78215029		Purpose	Role	Time	Confidentiality	ParticipationAndWithdrawal	Repetition	Attention	6	-1	Yes	H11_B2	Lungs	3	2	7	4	4	4	1	4	Share the post				4	4	3	3	4	2	4	5	4	3	H8_B4		Red and Blue/Gey	3	2	3	4	4	3
226	4/25/2022 2:41	4/25/2022 3:14	English	https://www.mturkcontent.com/	1650854471_62660a47dfd833.28426962		Purpose	Role	Time	Confidentiality	ParticipationAndWithdrawal	Repetition	Attention	7	2	No	H11_B2	Lungs	5	5	4	4	4	5	4	4				Ignore the post	3	3	2	1	2	3	3	4	4	1	H8_B4		Red and Blue/Gey	1	3	2	4	4	5
227	4/25/2022 2:47	4/25/2022 3:09	English	https://www.mturkcontent.com/	1650854861_62660bcd196f12.83894536		Purpose	Role	Time	Confidentiality	ParticipationAndWithdrawal	Repetition	Attention	6	2	Yes	H11_B2	Lungs	7	7	7	2	2	2	4	3	Share the post	Read the post			4	4	4	4	4	4	5	4	4	1	H8_B4		Red and Blue/Gey	7	7	7	2	2	2
234	4/25/2022 7:14	4/25/2022 7:47	English	https://www.mturkcontent.com/	1650870883_62664a63a7d956.05971765		Purpose	Role	Time	Confidentiality	ParticipationAndWithdrawal	Repetition	Attention	6	1	Yes	H11_B2	Lungs	5	4	5	3	4	2	4	4	Share the post	Read the post			4	3	4	3	4	4	4	3	2	2	H8_B4		Red and Blue/Gey	3	3	6	4	3	2
237	4/25/2022 9:26	4/25/2022 9:49	English	https://www.mturkcontent.com/	1650878783_6266693f70e307.73473830		Purpose	Role	Time	Confidentiality	ParticipationAndWithdrawal	Repetition	Attention	5	-1	Yes	H11_B2	Lungs	5	4	6	2	3	3	3	2		Read the post			2	3	2	2	2	3	1	3	4	3	H8_B4		Red and Blue/Gey	4	3	5	2	2	3
243	4/25/2022 12:57	4/25/2022 13:19	English	https://www.mturkcontent.com/	1650891424_62669aa02884a5.94691616		Purpose	Role	Time	Confidentiality	ParticipationAndWithdrawal	Repetition	Attention	1	0	No	H11_B2	Lungs	5	5	9	1	1	1	1	1				Ignore the post	3	3	3	3	3	3	3	5	1	1	H8_B4		Red and Blue/Gey	5	5	7	1	1	1
247	4/25/2022 13:22	4/25/2022 13:49	English	https://www.mturkcontent.com/	1650892928_6266a0800fe5e9.75111518		Purpose	Role	Time	Confidentiality	ParticipationAndWithdrawal	Repetition	Attention	7	-2	Yes	H11_B2	Lungs	5	2	5	3	4	4	3	4				Ignore the post	2	3	2	1	2	2	3	2	2	2	H8_B4		Red and Blue/Gey	1	3	2	5	4	4
249	4/25/2022 13:37	4/25/2022 14:13	English	https://www.mturkcontent.com/	1650893846_6266a416573889.58369114		Purpose	Role	Time	Confidentiality	ParticipationAndWithdrawal	Repetition	Attention	7	1	Yes	H11_B2	Lungs	5	5	4	3	3	4	3	3		Read the post			3	3	3	2	3	2	2	3	4	2	H8_B4		Red and Blue/Gey	5	6	4	3	3	2
253	4/25/2022 14:39	4/25/2022 15:09	English	https://www.mturkcontent.com/	1650897580_6266b2aced7534.56848433		Purpose	Role	Time	Confidentiality	ParticipationAndWithdrawal	Repetition	Attention	6	0	No	H11_B2	Lungs	3	5	5	3	4	4	3	3		Read the post			3	3	3	3	3	3	3	4	3	1	H8_B4		Purple and Pink	5	5	5	4	3	3
257	4/25/2022 16:11	4/25/2022 17:36	English	https://www.mturkcontent.com/	1650903108_6266c8449a7b04.42325136		Purpose	Role	Time	Confidentiality	ParticipationAndWithdrawal	Repetition	Attention	6	-2	Yes	H11_B2	Lungs	3	6	5	5	5	4	4	5	Share the post	Read the post	Comment on the post		5	5	5	5	4	4	5	5	5	1	H8_B4		Red and Blue/Gey	2	6	4	5	5	4
260	4/25/2022 18:45	4/25/2022 19:04	English		1650912339_6266ec537d09d9.58876428		Purpose	Role	Time	Confidentiality	ParticipationAndWithdrawal	Repetition	Attention	5	-3	Yes	H11_B2	Lungs	5	5	5	1	2	1	2	2				Ignore the post	3	3	3	3	3	3	3	3	3	3	H8_B4		Black and White	5	5	5	1	2	1
263	4/25/2022 22:22	4/25/2022 22:33	English	https://www.mturkcontent.com/	1650925344_62671f2002ff30.65994999		Purpose	Role	Time	Confidentiality	ParticipationAndWithdrawal	Repetition	Attention	7	-3	Yes	H11_B2	Lungs	7	8	9	4	4	5	5	4		Read the post			4	5	5	4	4	5	5	4	4	5	H8_B4		Red and Blue/Gey	7	8	8	4	5	5
266	4/26/2022 3:14	4/26/2022 3:36	English	https://www.mturkcontent.com/	1650942844_6267637cd72ab5.35224911		Purpose	Role	Time	Confidentiality	ParticipationAndWithdrawal	Repetition	Attention	7	1	Yes	H11_B2	Lungs	2	5	4	4	5	4	2	5	Share the post				4	5	4	3	4	5	4	3	4	2	H8_B4		Red and Blue/Gey	6	4	8	5	4	5
273	4/26/2022 19:52	4/26/2022 20:08	English		1651002753_62684d81827175.83248916		Purpose	Role	Time	Confidentiality	ParticipationAndWithdrawal	Repetition	Attention	7	-3	Yes	H11_B2	Lungs	5	5	5	1	1	1	1	1				Ignore the post	3	3	3	3	3	3	3	3	3	3	H8_B4		Red and Blue/Gey	5	5	5	1	1	1
275	4/26/2022 22:29	4/26/2022 22:43	English	https://www.mturkcontent.com/	1651012157_6268723dad6703.60823297		Purpose	Role	Time	Confidentiality	ParticipationAndWithdrawal	Repetition	Attention	1	0	No	H11_B2	Lungs	5	5	9	1	1	1	1	1		Read the post			3	2	2	2	3	4	3	3	2	1	H8_B4		Red and Blue/Gey	5	5	9	1	1	1
280	4/28/2022 8:38	4/28/2022 9:02	English	https://www.mturkcontent.com/	1651135121_626a5291720913.53181911		Purpose	Role	Time	Confidentiality	ParticipationAndWithdrawal	Repetition	Attention	5	-1	Yes	H11_B2	Lungs	7	5	6	3	3	2	3	2		Read the post			4	3	3	4	3	2	3	4	3	2	H8_B4		Red and Blue/Gey	5	4	5	4	3	3
281	4/28/2022 15:49	4/28/2022 16:19	English	https://www.mturkcontent.com/	1651160954_626ab77a220ee3.88063667		Purpose	Role	Time	Confidentiality	ParticipationAndWithdrawal	Repetition	Attention	5	1	Yes	H11_B2	Lungs	5	4	6	3	2	3	3	2	Share the post	Read the post			3	4	2	4	3	3	4	2	2	3	H8_B4		Red and Blue/Gey	5	4	6	3	2	4
282	4/28/2022 19:38	4/28/2022 19:59	English	https://www.mturkcontent.com/	1651174715_626aed3b4f21c1.90735481		Purpose	Role	Time	Confidentiality	ParticipationAndWithdrawal	Repetition	Attention	6	0	Yes	H11_B2	Lungs	7	2	8	1	1	1	2	3				Ignore the post	4	4	3	4	4	4	4	5	1	1	H8_B4		Red and Blue/Gey	5	2	8	1	1	1
287	4/29/2022 19:01	4/29/2022 19:28	English	https://www.mturkcontent.com/	1651258894_626c360e4661d2.88423271		Purpose	Role	Time	Confidentiality	ParticipationAndWithdrawal	Repetition	Attention	7	-3	Yes	H11_B2	Lungs	2	6	3	4	4	5	3	3	Share the post	Read the post			3	3	3	2	3	2	2	2	4	1	H8_B4		Red and Blue/Gey	1	9	7	4	1	2
288	5/1/2022 15:57	5/1/2022 16:24	English	https://www.mturkcontent.com/	1651420652_626eadec44a806.34327032		Purpose	Role	Time	Confidentiality	ParticipationAndWithdrawal	Repetition	Attention	6	0	Yes	H11_B2	Lungs	4	5	2	2	3	2	3	2				Ignore the post	4	4	4	3	3	4	4	3	4	1	H8_B4		Red and Blue/Gey	2	5	3	2	2	1
289	5/1/2022 18:27	5/1/2022 19:12	English	https://www.mturkcontent.com/	1651429652_626ed114093a47.73357970		Purpose	Role	Time	Confidentiality	ParticipationAndWithdrawal	Repetition	Attention	7	-3	Yes	H11_B2	Lungs	5	5	5	2	2	2	3	2		Read the post			3	4	4	3	4	2	3	4	3	1	H8_B4		Yellow and Red	1	6	6	4	3	2
293	5/4/2022 9:55	5/4/2022 10:14	English	https://www.mturkcontent.com/	1651658139_62724d9b0f5492.37171998		Purpose	Role	Time	Confidentiality	ParticipationAndWithdrawal	Repetition	Attention	2	-3	No	H11_B2	Lungs	5	1	9	1	2	2	2	2				Ignore the post	3	3	3	2	2	2	2	3	4	3	H8_B4		Red and Blue/Gey	5	1	9	1	1	1
297	5/5/2022 5:55	5/5/2022 6:16	English	https://www.mturkcontent.com/	1651730115_627366c3bf8578.62966496		Purpose	Role	Time	Confidentiality	ParticipationAndWithdrawal	Repetition	Attention	6	0	Yes	H11_B2	Lungs	3	3	3	4	4	4	4	4	Share the post	Read the post			4	4	4	4	4	4	4	4	3	3	H8_B4		Red and Blue/Gey	3	5	4	4	4	4
299	5/7/2022 23:46	5/8/2022 0:48	English	https://www.mturkcontent.com/	1651967204_627704e4ec2677.77879764		Purpose	Role	Time	Confidentiality	ParticipationAndWithdrawal	Repetition	Attention	7	0	Yes	H11_B2	Lungs	5	5	5	3	3	3	3	3		Read the post			4	4	4	4	4	4	4	5	1	1	H8_B4		Red and Blue/Gey	2	5	3	4	4	4
301	5/10/2022 9:12	5/10/2022 9:31	English	https://www.mturkcontent.com/	1652173954_627a2c8267d449.66962091		Purpose	Role	Time	Confidentiality	ParticipationAndWithdrawal	Repetition	Attention	7	-1	Yes	H11_B2	Lungs	6	7	5	3	4	3	4	3		Read the post			3	4	3	4	4	3	4	3	4	3	H8_B4		Red and Blue/Gey	6	7	7	4	3	4
304	5/11/2022 9:32	5/11/2022 9:42	English	https://www.mturkcontent.com/	1652261552_627b82b02a8dd0.58477509		Purpose	Role	Time	Confidentiality	ParticipationAndWithdrawal	Repetition	Attention	6	-2	Yes	H11_B2	Lungs	2	2	2	2	2	2	2	2				Ignore the post	2	3	2	2	3	2	2	3	3	3	H8_B4		Red and Blue/Gey	5	1	5	1	1	1
305	5/11/2022 11:20	5/11/2022 11:34	English	https://www.mturkcontent.com/	1652268014_627b9bee800c49.86847068		Purpose	Role	Time	Confidentiality	ParticipationAndWithdrawal	Repetition	Attention	6	-2	Yes	H11_B2	Lungs	3	3	7	2	2	1	2	2		Read the post			3	2	2	1	3	3	3	3	4	1	H8_B4		Red and Blue/Gey	2	4	7	2	2	1
306	5/11/2022 11:19	5/11/2022 11:32	English	https://www.mturkcontent.com/	1652267996_627b9bdc79ab57.83828070		Purpose	Role	Time	Confidentiality	ParticipationAndWithdrawal	Repetition	Attention	5	1	Yes	H11_B2	Lungs	4	5	7	3	4	3	4	3		Read the post			3	4	3	4	3	4	3	4	3	3	H8_B4		Black and White	6	5	7	3	4	3
308	5/11/2022 11:24	5/11/2022 12:27	English	https://www.mturkcontent.com/	1652268286_627b9cfe11d8b1.57231332		Purpose	Role	Time	Confidentiality	ParticipationAndWithdrawal	Repetition	Attention	7	3	Yes	H11_B2	Lungs	7	7	7	4	4	4	1	5		Read the post			4	3	3	4	4	4	4	4	4	3	H8_B4		Red and Blue/Gey	7	7	7	4	4	4
309	5/11/2022 11:25	5/11/2022 11:37	English	https://www.mturkcontent.com/	1652268356_627b9d4463b439.62176385		Purpose	Role	Time	Confidentiality	ParticipationAndWithdrawal	Repetition	Attention	7	-2	Yes	H11_B2	Lungs	5	1	5	1	1	1	1	2				Ignore the post	4	4	4	3	4	3	4	4	3	1	H8_B4		Red and Blue/Gey	5	1	5	1	1	1
310	5/11/2022 11:28	5/11/2022 11:43	English	https://www.mturkcontent.com/	1652268485_627b9dc5c95590.46681409		Purpose	Role	Time	Confidentiality	ParticipationAndWithdrawal	Repetition	Attention	7	-1	Yes	H11_B2	Lungs	3	2	2	4	5	5	4	4				Ignore the post	3	3	3	2	3	2	3	4	3	2	H8_B4		Red and Blue/Gey	2	3	1	5	5	5
313	5/11/2022 11:32	5/11/2022 11:53	English	https://www.mturkcontent.com/	1652268750_627b9ece2cbbe0.97466091		Purpose	Role	Time	Confidentiality	ParticipationAndWithdrawal	Repetition	Attention	7	0	Yes	H11_B2	Lungs	5	7	5	4	3	3	1	1	Share the post	Read the post			5	4	5	4	5	5	5	4	1	1	H8_B4		Red and Blue/Gey	1	7	2	5	5	5
314	5/11/2022 11:32	5/11/2022 11:53	English	https://www.mturkcontent.com/	1652268770_627b9ee20c4da2.27795451		Purpose	Role	Time	Confidentiality	ParticipationAndWithdrawal	Repetition	Attention	7	1	Yes	H11_B2	Lungs	3	5	3	4	4	4	3	4		Read the post			4	4	4	4	4	4	4	4	2	2	H8_B4		Purple and Pink	2	5	3	4	4	4
316	5/11/2022 12:06	5/11/2022 12:49	English	https://www.mturkcontent.com/	1652270807_627ba6d7c9b000.28297060		Purpose	Role	Time	Confidentiality	ParticipationAndWithdrawal	Repetition	Attention	6	1	Yes	H11_B2	Lungs	2	3	3	1	4	5	4	5	Share the post				5	5	4	4	5	4	4	5	1	1	H8_B4		Red and Blue/Gey	2	3	2	2	4	4
317	5/11/2022 12:14	5/11/2022 12:47	English	https://www.mturkcontent.com/	1652271256_627ba8980ce110.93340863		Purpose	Role	Time	Confidentiality	ParticipationAndWithdrawal	Repetition	Attention	5	-3	No	H11_B2	Lungs	4	4	4	1	2	1	1	2		Read the post			3	3	3	3	4	2	3	3	4	1	H8_B4		Red and Blue/Gey	4	4	4	1	2	1
318	5/11/2022 12:28	5/11/2022 13:10	English	https://www.mturkcontent.com/	1652272112_627babf005d715.34785963		Purpose	Role	Time	Confidentiality	ParticipationAndWithdrawal	Repetition	Attention	5	-1	Yes	H11_B2	Lungs	3	3	8	4	4	4	3	4	Share the post	Read the post			5	4	4	4	4	4	4	5	5	1	H8_B4		Red and Blue/Gey	7	6	9	2	2	1
325	5/11/2022 16:25	5/11/2022 16:37	English	https://www.mturkcontent.com/	1652286330_627be37a8f4f49.10521095		Purpose	Role	Time	Confidentiality	ParticipationAndWithdrawal	Repetition	Attention	7	-3	No	H11_B2	Lungs	5	5	5	1	1	1	1	1				Ignore the post	1	1	1	1	1	1	1	2	5	5	H8_B4		Red and Blue/Gey	5	5	5	1	1	1
328	5/11/2022 18:34	5/11/2022 18:46	English	https://www.mturkcontent.com/	1652294069_627c01b549a128.97193966		Purpose	Role	Time	Confidentiality	ParticipationAndWithdrawal	Repetition	Attention	7	0	Yes	H11_B2	Lungs	3	7	3	4	4	4	4	4				Ignore the post	2	1	1	1	2	1	1	1	5	4	H8_B4		Red and Blue/Gey	5	5	5	1	1	1
329	5/11/2022 19:30	5/11/2022 19:49	English	https://www.mturkcontent.com/	1652297455_627c0eef9d1560.54418712		Purpose	Role	Time	Confidentiality	ParticipationAndWithdrawal	Repetition	Attention	7	1	Yes	H11_B2	Lungs	2	5	2	4	3	4	3	4				Ignore the post	4	4	4	4	4	3	4	4	4	2	H8_B4		Red and Blue/Gey	5	3	7	2	2	1
331	5/11/2022 20:40	5/11/2022 20:45	English		1652301617_627c1f3136c854.73874371		Purpose	Role	Time	Confidentiality	ParticipationAndWithdrawal	Repetition	Attention	4	1	Yes	H11_B2	Lungs	3	4	5	3	4	5	4	2				Ignore the post	3	4	5	4	2	3	4	2	2	4	H8_B4		Red and Blue/Gey	3	4	5	3	4	5
337	5/12/2022 10:25	5/12/2022 10:33	English	https://www.mturkcontent.com/	1652351105_627ce081949109.65666752		Purpose	Role	Time	Confidentiality	ParticipationAndWithdrawal	Repetition	Attention	2	-1	No	H11_B2	Lungs	2	3	2	2	3	3	3	2				Ignore the post	2	1	1	2	2	3	2	3	4	3	H8_B4		Red and Blue/Gey	4	4	4	2	2	1
338	5/12/2022 12:23	5/12/2022 12:50	English	https://www.mturkcontent.com/	1652358184_627cfc28ccf2f2.22662024		Purpose	Role	Time	Confidentiality	ParticipationAndWithdrawal	Repetition	Attention	6	1	Yes	H11_B2	Lungs	5	6	8	2	3	3	2	2		Read the post			4	2	4	4	4	4	3	4	4	2	H8_B4		Red and Blue/Gey	3	4	7	3	2	2
340	5/12/2022 14:52	5/12/2022 15:44	English	https://www.mturkcontent.com/	1652367120_627d1f1072ae46.28673340		Purpose	Role	Time	Confidentiality	ParticipationAndWithdrawal	Repetition	Attention	5	-2	Yes	H11_B2	Lungs	3	3	1	4	4	4	3	4		Read the post			3	2	3	2	3	1	3	5	5	3	H8_B4		Red and Blue/Gey	3	4	4	3	3	3
343	5/13/2022 13:20	5/13/2022 13:36	English	https://www.mturkcontent.com/	1652448029_627e5b1dae9c03.19692332		Purpose	Role	Time	Confidentiality	ParticipationAndWithdrawal	Repetition	Attention	7	0	Yes	H11_B2	Lungs	5	5	5	3	3	3	3	3				Ignore the post	3	3	3	3	3	3	4	4	3	3	H8_B4		Red and Blue/Gey	2	5	5	1	1	1
344	5/14/2022 3:20	5/14/2022 15:15	English	https://www.mturkcontent.com/	1652498429_627f1ffd9ca270.80946948		Purpose	Role	Time	Confidentiality	ParticipationAndWithdrawal	Repetition	Attention	7	0	No	H11_B2	Lungs	5	6	5	4	4	1	3	5		Read the post			5	5	5	5	5	5	5	5	1	1	H8_B4		Red and Blue/Gey	5	3	9	1	5	1
345	5/15/2022 16:24	5/15/2022 16:40	English	https://www.mturkcontent.com/	1652631879_628129472eeff5.19927060		Purpose	Role	Time	Confidentiality	ParticipationAndWithdrawal	Repetition	Attention	6	2	Yes	H11_B2	Lungs	3	6	4	4	4	3	3	4				Ignore the post	4	4	4	4	4	4	4	4	2	2	H8_B4		Red and Blue/Gey	4	4	5	3	3	3
346	5/15/2022 17:11	5/15/2022 17:29	English	https://www.mturkcontent.com/	1652634664_62813428c432c7.99061025		Purpose	Role	Time	Confidentiality	ParticipationAndWithdrawal	Repetition	Attention	7	3	Yes	H11_B2	Lungs	8	5	8	4	4	5	2	5	Share the post	Read the post	Comment on the post		5	5	5	5	5	4	4	4	4	3	H8_B4		Red and Blue/Gey	9	9	9	5	5	5
348	5/16/2022 2:05	5/16/2022 2:51	English	https://www.mturkcontent.com/	1652666719_6281b15f57a130.72614574		Purpose	Role	Time	Confidentiality	ParticipationAndWithdrawal	Repetition	Attention	7	0	No	H11_B2	Stomach	3	4	4	3	3	3	3	4		Read the post			4	4	4	3	4	4	4	4	2	1	H8_B4		Red and Blue/Gey	2	4	3	4	4	5
349	5/16/2022 12:57	5/16/2022 13:23	English	https://www.mturkcontent.com/	1652705848_62824a38a81d01.16650030		Purpose	Role	Time	Confidentiality	ParticipationAndWithdrawal	Repetition	Attention	7	1	Yes	H11_B2	Lungs	5	5	5	3	3	3	3	3	Share the post	Read the post			3	3	3	3	3	3	3	3	3	3	H8_B4		Red and Blue/Gey	5	5	5	3	3	3
351	5/18/2022 11:35	5/18/2022 11:51	English		1652873748_6284da14b17f98.88770827		Purpose	Role	Time	Confidentiality	ParticipationAndWithdrawal	Repetition	Attention	6	2	Yes	H11_B2	Lungs	2	6	2	4	2	2	3	4				Ignore the post	3	2	3	1	3	1	2	5	5	2	H8_B4		Red and Blue/Gey	3	4	2	3	2	2
353	5/19/2022 18:17	5/19/2022 18:29	English	https://www.mturkcontent.com/	1652984223_6286899fed38f2.15480688		Purpose	Role	Time	Confidentiality	ParticipationAndWithdrawal	Repetition	Attention	7	0	Yes	H11_B2	Lungs	1	1	1	5	5	5	5	5				Ignore the post	4	4	4	2	4	4	4	4	3	1	H8_B4		Red and Blue/Gey	1	5	1	5	5	5
[truncated: 204 more columns]
