# Supplementary material for: Effect of visual imagery in COVID-19 social media posts on users’ perception
Source: PeerJ Comput Sci. 2022 Nov 15;8:e1153. doi: 10.7717/peerj-cs.1153 (PMC9680878; doi:10.7717/peerj-cs.1153)
Supplement: Supplemental Information 2 [file peerj-cs-08-1153-s002.csv]

Response ID	Time Started	Date Submitted	Status	Language	Referer	SessionID	StartButton	<strong>Purpose of the research: </strong>Evaluating the associated personal risk when browsing mobile-size social media posts about Covid-19:Please tick each point when you read it and agree on it:	<strong>Your role in this research:</strong> if you decide to participate, you will complete a questionnaire based on your experience during the pandemic of Covid-19:Please tick each point when you read it and agree on it:	<strong>Time Required: </strong>The survey will take approximately 15 - 20 minutes to complete:Please tick each point when you read it and agree on it:	<strong>Confidentiality: </strong>Your responses will be kept anonymous. When research results are reported, responses will be aggregated (added together) and described in summary, with no single individual identifiable:Please tick each point when you read it and agree on it:	<strong>Participation and Withdrawal: </strong>Your participation would be highly appreciated. if you decide to participate, your participation is completely voluntary. You may refuse to participate or quite at any time and it is completely your choice:Please tick each point when you read it and agree on it:	<strong>Repetition: </strong>You may find some of the questions repetitive. However, due to the purpose of the research all questions must be answered:Please tick each point when you read it and agree on it:	<strong>Attention: </strong>You will be presented with 9 images/posts. Your attention and having a detailed look are required on each image/post before you proceed with the subsequent pages. <br /><br /><strong>To contact the researcher:</strong> if you have any question or concerns about this research, please contact: Waleed Alnuwaiser, Email: waleednw@gmail.com<br /> :Please tick each point whe…	Do you find the COVID-19 pandemic important?	What is your opinion on news’ reportage on COVID-19?	Have you been vaccinated against COVID-19?	I am done:Please have a detailed look at the following image/post and tick 'I am done' when you finish:	Option 2:Please have a detailed look at the following image/post and tick 'I am done' when you finish:	Which human organ was presented in the last picture?	Rate how positive or negative this post made you feel, ranging from 'sad' to 'happy':	Rate how energetic this post made you feel, ranging from 'sleepy/apathetic' to 'excited/energetic' :	Rate how in control of the situation this post made you feel, ranging from 'no control' to 'completely in control':	After seeing this news post, how much anxiety do you feel in regards to the COVID-19 pandemic?	After seeing the news post, how big of a risk do you think the COVID-19 pandemic poses to you or your family?	Where ‘dread’ means to be in terror of, or fear intensely, how much do you dread the COVID-19 pandemic after seeing this news post?	After seeing the news post, what do you think is your likelihood of infection?	After seeing the news post, how harmful do you think it would be if you got infected?	Share the post:Are you likely to… (check where applicable)?	Read the post:Are you likely to… (check where applicable)?	Comment on the post:Are you likely to… (check where applicable)?	Ignore the post:Are you likely to… (check where applicable)?	... can be trusted	...separates facts from opinion	...is factual	...tells the whole strory	...is accurate	...is unbiased	...is fair	... demonstrates concern about public interest	...is sensationalized	...is immoral	I am done:Please have a detailed look at the following image/post and tick 'I am done' when you finish:	Option 2:Please have a detailed look at the following image/post and tick 'I am done' when you finish:	Which colors were presented in the last picture?	Rate how positive or negative this post made you feel, ranging from 'sad' to 'happy':	Rate how energetic this post made you feel, ranging from 'sleepy/apathetic' to 'excited/energetic' :	Rate how in control of the situation this post made you feel, ranging from 'no control' to 'completely in control':	After seeing this news post, how much anxiety do you feel in regards to the COVID-19 pandemic?
15	5/20/2022 8:32	5/20/2022 9:00	Complete	English	https://www.mturkcontent.com/	1653035573_62875235a04589.67057210		Purpose	Role	Time	Confidentiality	ParticipationAndWithdrawal	Repetition	Attention	6	-3	No	H10_B2		Lungs	5	5	5	3	3	3	3	3		Read the post			3	3	3	2	3	3	3	3	3	3	H3_B4		Red and Blue/Gey	5	5	5	3
18	5/20/2022 10:11	5/20/2022 10:35	Complete	English	https://www.mturkcontent.com/	1653041515_6287696ba8a4e4.56565380		Purpose	Role	Time	Confidentiality	ParticipationAndWithdrawal	Repetition	Attention	7	-3	No	H10_B2		Lungs	2	4	4	3	3	3	3	3		Read the post			4	3	4	3	4	3	3	4	3	3	H3_B4		Red and Blue/Gey	1	4	4	3
27	5/20/2022 14:24	5/20/2022 14:43	Complete	English	https://www.mturkcontent.com/	1653056698_6287a4ba283a68.75496804		Purpose	Role	Time	Confidentiality	ParticipationAndWithdrawal	Repetition	Attention	7	1	Yes	H10_B2		Lungs	2	2	2	4	5	4	4	4		Read the post			4	4	5	4	4	4	5	4	3	3	H3_B4		Red and Blue/Gey	4	3	3	4
28	5/20/2022 14:33	5/20/2022 14:56	Complete	English	https://www.mturkcontent.com/	1653057181_6287a69deb5757.05992174		Purpose	Role	Time	Confidentiality	ParticipationAndWithdrawal	Repetition	Attention	7	0	Yes	H10_B2		Lungs	2	6	1	4	3	3	3	3		Read the post			5	5	5	3	5	5	5	2	1	1	H3_B4		Red and Blue/Gey	5	3	3	2
29	5/20/2022 14:41	5/20/2022 14:49	Complete	English		1653057696_6287a8a0bd6d61.63582555		Purpose	Role	Time	Confidentiality	ParticipationAndWithdrawal	Repetition	Attention	1	-3	No	H10_B2		Lungs	5	1	1	1	1	1	1	1				Ignore the post	3	1	3	1	3	1	3	3	3	1	H3_B4		Red and Blue/Gey	5	1	1	1
32	5/20/2022 17:00	5/20/2022 17:18	Complete	English	https://www.mturkcontent.com/	1653066044_6287c93ca7ca08.22497387		Purpose	Role	Time	Confidentiality	ParticipationAndWithdrawal	Repetition	Attention	7	1	Yes	H10_B2		Lungs	4	5	4	3	4	4	3	3				Ignore the post	2	1	2	1	1	1	1	2	4	2	H3_B4		Red and Blue/Gey	5	2	5	2
37	5/21/2022 16:52	5/21/2022 17:12	Complete	English	https://www.mturkcontent.com/	1653151965_628918dd3800d7.03463287		Purpose	Role	Time	Confidentiality	ParticipationAndWithdrawal	Repetition	Attention	3	-2	Yes	H10_B2		Lungs	4	5	5	2	2	2	2	2				Ignore the post	4	4	4	4	4	4	4	4	3	2	H3_B4		Red and Blue/Gey	3	5	4	2
38	5/21/2022 21:15	5/21/2022 21:26	Complete	English	https://www.mturkcontent.com/	1653167707_6289565b4440c9.37669036		Purpose	Role	Time	Confidentiality	ParticipationAndWithdrawal	Repetition	Attention	3	-2	Yes	H10_B2		Stomach	2	3	5	2	3	2	3	2				Ignore the post	2	3	2	2	1	3	2	3	2	2	H3_B4		Red and Blue/Gey	2	3	2	2
39	5/22/2022 1:13	5/22/2022 1:36	Complete	English	https://www.mturkcontent.com/	1653182001_62898e31075bd2.37125406		Purpose	Role	Time	Confidentiality	ParticipationAndWithdrawal	Repetition	Attention	6	-1	Yes	H10_B2		Lungs	3	7	2	3	4	3	3	4		Read the post			5	5	5	4	5	4	5	5	2	1	H3_B4		Red and Blue/Gey	2	6	5	3
40	5/22/2022 18:09	5/22/2022 18:20	Complete	English		1653242992_628a7c7060bdc2.13751903		Purpose	Role	Time	Confidentiality	ParticipationAndWithdrawal	Repetition	Attention	4	0	No	H10_B2		Heart	3	3	3	3	3	3	3	3		Read the post			2	3	3	3	3	3	3	3	3	3	H3_B4		Purple and Pink	7	7	3	2
43	5/23/2022 13:20	5/23/2022 13:37	Complete	English		1653312024_628b8a183cf8d4.11646157		Purpose	Role	Time	Confidentiality	ParticipationAndWithdrawal	Repetition	Attention	7	-1	Yes	H10_B2		Lungs	2	2	3	4	4	3	4	4	Share the post	Read the post			4	4	3	3	4	4	4	4	2	2	H3_B4		Red and Blue/Gey	3	3	5	4
44	5/23/2022 13:22	5/23/2022 13:38	Complete	English	https://www.mturkcontent.com/	1653312150_628b8a96b72da3.13385725		Purpose	Role	Time	Confidentiality	ParticipationAndWithdrawal	Repetition	Attention	7	3	Yes	H10_B2		Lungs	9	9	9	5	5	5	5	5		Read the post			5	5	5	5	5	5	5	5	5	5	H3_B4		Red and Blue/Gey	9	9	9	5
46	5/23/2022 13:23	5/23/2022 14:00	Complete	English	https://www.mturkcontent.com/	1653312183_628b8ab75f55d7.35393557		Purpose	Role	Time	Confidentiality	ParticipationAndWithdrawal	Repetition	Attention	7	2	Yes	H10_B2		Lungs	8	7	7	5	4	4	5	4	Share the post	Read the post	Comment on the post		5	4	5	4	5	4	5	4	5	4	H3_B4		Red and Blue/Gey	9	7	7	5
47	5/23/2022 13:24	5/23/2022 13:34	Complete	English	https://www.mturkcontent.com/	1653312265_628b8b09758b18.23343583		Purpose	Role	Time	Confidentiality	ParticipationAndWithdrawal	Repetition	Attention	7	3	Yes	H10_B2		Lungs	8	8	9	5	4	5	5	5	Share the post	Read the post	Comment on the post		5	4	5	5	5	5	5	5	5	5	H3_B4		Red and Blue/Gey	8	9	9	4
48	5/23/2022 13:25	5/23/2022 13:54	Complete	English	https://www.mturkcontent.com/	1653312319_628b8b3fd0a2d0.93047427		Purpose	Role	Time	Confidentiality	ParticipationAndWithdrawal	Repetition	Attention	7	2	Yes	H10_B2		Lungs	9	7	9	5	4	3	4	5	Share the post	Read the post	Comment on the post		5	4	5	4	5	4	5	5	4	5	H3_B4		Red and Blue/Gey	9	8	9	5
50	5/23/2022 13:26	5/23/2022 13:48	Complete	English	https://www.mturkcontent.com/	1653312377_628b8b79036149.98065229		Purpose	Role	Time	Confidentiality	ParticipationAndWithdrawal	Repetition	Attention	6	3	Yes	H10_B2		Lungs	8	9	9	4	5	5	5	4	Share the post	Read the post	Comment on the post		4	5	5	5	5	5	5	5	5	5	H3_B4		Red and Blue/Gey	9	9	8	5
51	5/23/2022 13:27	5/23/2022 14:09	Complete	English		1653312468_628b8bd40c2b01.25037035		Purpose	Role	Time	Confidentiality	ParticipationAndWithdrawal	Repetition	Attention	7	1	Yes	H10_B2		Lungs	7	8	6	4	4	5	4	4	Share the post		Comment on the post		4	5	4	4	4	5	3	4	4	4	H3_B4		Red and Blue/Gey	6	8	7	4
53	5/23/2022 13:28	5/23/2022 14:03	Complete	English	https://www.mturkcontent.com/	1653312483_628b8be3ba1500.78372617		Purpose	Role	Time	Confidentiality	ParticipationAndWithdrawal	Repetition	Attention	7	2	Yes	H10_B2		Lungs	9	8	9	5	4	4	4	4	Share the post	Read the post	Comment on the post		5	4	5	4	4	5	4	5	4	5	H3_B4		Red and Blue/Gey	5	6	7	5
54	5/23/2022 13:29	5/23/2022 13:56	Complete	English	https://www.mturkcontent.com/	1653312579_628b8c433b0b17.69960263		Purpose	Role	Time	Confidentiality	ParticipationAndWithdrawal	Repetition	Attention	7	2	Yes	H10_B2		Lungs	9	7	8	5	5	4	3	4	Share the post	Read the post	Comment on the post		5	4	3	4	4	4	5	4	3	4	H3_B4		Red and Blue/Gey	8	6	8	4
57	5/23/2022 13:40	5/23/2022 14:23	Complete	English	https://www.mturkcontent.com/	1653313229_628b8ecda10fd9.85570185		Purpose	Role	Time	Confidentiality	ParticipationAndWithdrawal	Repetition	Attention	6	2	Yes	H10_B2		Lungs	8	9	8	4	5	5	4	5	Share the post	Read the post	Comment on the post		5	5	4	5	5	5	4	5	5	5	H3_B4		Red and Blue/Gey	9	9	9	5
58	5/23/2022 13:42	5/23/2022 13:49	Complete	English	https://www.mturkcontent.com/	1653313328_628b8f3071c299.41947627		Purpose	Role	Time	Confidentiality	ParticipationAndWithdrawal	Repetition	Attention	7	2	Yes	H10_B2		Lungs	7	9	8	4	5	4	4	4	Share the post	Read the post	Comment on the post	Ignore the post	4	4	4	4	5	4	4	5	4	5	H3_B4		Red and Blue/Gey	9	8	9	4
59	5/23/2022 13:47	5/23/2022 14:27	Complete	English		1653313675_628b908b076e25.79603664		Purpose	Role	Time	Confidentiality	ParticipationAndWithdrawal	Repetition	Attention	6	2	Yes	H10_B2		Lungs	7	5	6	4	5	4	3	5	Share the post	Read the post			4	5	4	3	4	2	3	4	5	4	H3_B4		Red and Blue/Gey	7	5	7	4
60	5/23/2022 13:51	5/23/2022 14:11	Complete	English	https://www.mturkcontent.com/	1653313862_628b914688d3e6.60170334		Purpose	Role	Time	Confidentiality	ParticipationAndWithdrawal	Repetition	Attention	7	2	Yes	H10_B2		Lungs	9	8	9	5	4	5	4	5	Share the post	Read the post	Comment on the post		5	5	4	5	4	5	5	4	4	4	H3_B4		Red and Blue/Gey	9	8	9	5
61	5/23/2022 14:03	5/23/2022 14:24	Complete	English	https://www.mturkcontent.com/	1653314604_628b942c913fc5.16260772		Purpose	Role	Time	Confidentiality	ParticipationAndWithdrawal	Repetition	Attention	7	2	Yes	H10_B2		Lungs	9	9	8	5	4	4	5	5	Share the post	Read the post	Comment on the post		5	5	4	4	4	4	4	4	4	4	H3_B4		Red and Blue/Gey	9	8	8	4
62	5/23/2022 14:04	5/23/2022 14:18	Complete	English	https://www.mturkcontent.com/	1653314653_628b945db813b2.77925370		Purpose	Role	Time	Confidentiality	ParticipationAndWithdrawal	Repetition	Attention	4	-3	No	H10_B2		Lungs	5	1	5	1	1	1	1	1				Ignore the post	1	1	1	1	1	1	1	1	1	1	H3_B4		Red and Blue/Gey	5	3	4	1
63	5/23/2022 14:09	5/23/2022 15:07	Complete	English	https://www.mturkcontent.com/	1653314952_628b95888b5c88.87621075		Purpose	Role	Time	Confidentiality	ParticipationAndWithdrawal	Repetition	Attention	7	2	Yes	H10_B2		Lungs	8	9	8	4	5	5	5	5	Share the post	Read the post	Comment on the post		4	5	5	5	4	5	5	4	5	5	H3_B4		Red and Blue/Gey	8	9	8	4
64	5/23/2022 14:14	5/23/2022 14:32	Complete	English	https://www.mturkcontent.com/	1653315247_628b96afe75773.20604100		Purpose	Role	Time	Confidentiality	ParticipationAndWithdrawal	Repetition	Attention	7	3	Yes	H10_B2		Lungs	7	5	7	4	5	4	5	5	Share the post	Read the post	Comment on the post		5	5	5	5	5	5	5	4	5	4	H3_B4		Red and Blue/Gey	9	9	8	5
65	5/23/2022 14:46	5/23/2022 15:00	Complete	English	https://www.mturkcontent.com/	1653317205_628b9e555cdfe3.83415876		Purpose	Role	Time	Confidentiality	ParticipationAndWithdrawal	Repetition	Attention	7	2	Yes	H10_B2		Lungs	9	8	9	5	4	3	4	5	Share the post	Read the post	Comment on the post		5	5	5	5	5	5	5	5	3	5	H3_B4		Red and Blue/Gey	8	9	9	5
66	5/23/2022 15:11	5/23/2022 15:24	Complete	English	https://www.mturkcontent.com/	1653318685_628ba41dbea1f0.09295268		Purpose	Role	Time	Confidentiality	ParticipationAndWithdrawal	Repetition	Attention	6	1	No	H10_B2		Lungs	8	8	8	4	4	4	4	4			Comment on the post		4	4	4	4	4	4	4	4	4	4	H3_B4		Purple and Pink	8	7	8	4
67	5/23/2022 15:11	5/23/2022 15:22	Complete	English	https://www.mturkcontent.com/	1653318687_628ba41f047b28.47011159		Purpose	Role	Time	Confidentiality	ParticipationAndWithdrawal	Repetition	Attention	7	2	Yes	H10_B2		Lungs	8	9	9	5	4	5	5	5	Share the post	Read the post	Comment on the post		5	4	5	4	5	4	5	4	5	4	H3_B4		Red and Blue/Gey	8	9	8	3
69	5/23/2022 16:45	5/23/2022 17:34	Complete	English	https://www.mturkcontent.com/	1653324328_628bba2825c982.90709890		Purpose	Role	Time	Confidentiality	ParticipationAndWithdrawal	Repetition	Attention	6	1	Yes	H10_B2		Lungs	9	7	8	4	5	4	5	3		Read the post			4	4	3	5	4	3	5	4	3	5	H3_B4		Red and Blue/Gey	8	7	7	4
71	5/23/2022 17:45	5/23/2022 17:58	Complete	English	https://www.mturkcontent.com/	1653327915_628bc82ba486c2.69019755		Purpose	Role	Time	Confidentiality	ParticipationAndWithdrawal	Repetition	Attention	7	3	Yes	H10_B2		Heart	2	3	5	2	3	4	5	4	Share the post	Read the post	Comment on the post		2	3	4	5	4	3	4	5	4	5	H3_B4		Red and Blue/Gey	2	3	6	2
73	5/23/2022 17:53	5/23/2022 18:16	Complete	English	https://survey.alchemer.eu/s3/90443627/SocialMediaRiskAssessmentMobiles-2	1653328382_628bc9fe86db18.89728148		Purpose	Role	Time	Confidentiality	ParticipationAndWithdrawal	Repetition	Attention	7	3	Yes	H10_B2		Heart	6	7	6	3	4	5	4	4	Share the post	Read the post	Comment on the post		3	4	5	4	4	2	3	4	5	4	H3_B4		Red and Blue/Gey	5	7	6	3
74	5/23/2022 18:11	5/23/2022 18:18	Complete	English	https://www.mturkcontent.com/	1653329511_628bce67e3fc68.30302884		Purpose	Role	Time	Confidentiality	ParticipationAndWithdrawal	Repetition	Attention	7	3	Yes	H10_B2		Lungs	9	9	9	5	5	5	5	5	Share the post	Read the post			5	5	5	5	5	5	5	5	5	5	H3_B4		Red and Blue/Gey	9	9	9	5
78	5/23/2022 23:27	5/23/2022 23:38	Complete	English	https://www.mturkcontent.com/	1653348426_628c184ac0d9f9.73964024		Purpose	Role	Time	Confidentiality	ParticipationAndWithdrawal	Repetition	Attention	7	0	Yes	H10_B2		Lungs	4	3	5	1	2	1	3	2				Ignore the post	4	4	4	4	4	4	4	4	2	1	H3_B4		Red and Blue/Gey	5	3	5	1
80	5/24/2022 1:09	5/24/2022 1:33	Complete	English	https://www.mturkcontent.com/	1653354555_628c303b045e56.45643585		Purpose	Role	Time	Confidentiality	ParticipationAndWithdrawal	Repetition	Attention	3	-1	Yes	H10_B2		Lungs	5	5	5	1	2	1	1	2				Ignore the post	3	3	3	2	3	2	4	4	4	3	H3_B4		Red and Blue/Gey	5	2	6	1
82	5/24/2022 9:58	5/24/2022 10:14	Complete	English	https://www.mturkcontent.com/	1653386324_628cac54557907.85098584		Purpose	Role	Time	Confidentiality	ParticipationAndWithdrawal	Repetition	Attention	6	-3	Yes	H10_B2		Lungs	5	1	1	1	1	1	1	1				Ignore the post	5	5	5	5	5	5	5	5	1	1	H3_B4		Red and Blue/Gey	3	4	1	2
83	5/24/2022 9:58	5/24/2022 10:24	Complete	English	https://www.mturkcontent.com/	1653386330_628cac5a6c5da9.94783705		Purpose	Role	Time	Confidentiality	ParticipationAndWithdrawal	Repetition	Attention	6	2	Yes	H10_B2		Kidneys	7	8	8	4	5	5	4	4	Share the post		Comment on the post		4	5	4	4	5	4	5	4	4	5	H3_B4		Red and Blue/Gey	9	8	8	5
84	5/24/2022 9:58	5/24/2022 10:15	Complete	English	https://www.mturkcontent.com/	1653386337_628cac61d1b044.25500303		Purpose	Role	Time	Confidentiality	ParticipationAndWithdrawal	Repetition	Attention	7	0	Yes	H10_B2		Lungs	3	2	9	3	3	2	2	5				Ignore the post	3	3	3	3	4	2	3	4	4	1	H3_B4		Red and Blue/Gey	2	4	9	2
85	5/24/2022 9:59	5/24/2022 10:25	Complete	English	https://www.mturkcontent.com/	1653386377_628cac8972b117.14072958		Purpose	Role	Time	Confidentiality	ParticipationAndWithdrawal	Repetition	Attention	6	3	Yes	H10_B2		Lungs	8	5	7	4	5	3	4	5	Share the post		Comment on the post		4	5	3	4	3	5	2	4	3	4	H3_B4		Red and Blue/Gey	9	5	8	4
88	5/24/2022 10:01	5/24/2022 10:43	Complete	English	https://www.mturkcontent.com/	1653386496_628cad00cb50b1.40606300		Purpose	Role	Time	Confidentiality	ParticipationAndWithdrawal	Repetition	Attention	5	2	Yes	H10_B2		Lungs	5	4	5	3	4	3	4	3	Share the post	Read the post			3	3	4	3	2	2	3	4	3	4	H3_B4		Red and Blue/Gey	5	6	6	3
90	5/24/2022 10:03	5/24/2022 10:14	Complete	English		1653386585_628cad59b39b94.38326581		Purpose	Role	Time	Confidentiality	ParticipationAndWithdrawal	Repetition	Attention	7	2	Yes	H10_B2		Lungs	8	7	7	4	5	4	4	4		Read the post			5	4	4	5	4	3	4	4	3	4	H3_B4		Red and Blue/Gey	7	7	7	4
92	5/24/2022 10:07	5/24/2022 10:55	Complete	English	https://www.mturkcontent.com/	1653386830_628cae4ea71265.98903069		Purpose	Role	Time	Confidentiality	ParticipationAndWithdrawal	Repetition	Attention	5	2	Yes	H10_B2		Lungs	8	6	8	4	3	5	4	2	Share the post	Read the post	Comment on the post		4	3	5	4	4	3	5	4	5	3	H3_B4		Red and Blue/Gey	7	8	6	4
93	5/24/2022 10:07	5/24/2022 10:18	Complete	English	https://www.mturkcontent.com/	1653386841_628cae59411b77.17381727		Purpose	Role	Time	Confidentiality	ParticipationAndWithdrawal	Repetition	Attention	7	-3	Yes	H10_B2		Lungs	1	5	6	5	5	5	5	5	Share the post	Read the post	Comment on the post		5	5	5	5	5	5	5	5	1	1	H3_B4		Yellow and Red	1	5	5	5
97	5/24/2022 10:08	5/24/2022 10:32	Complete	English	https://www.mturkcontent.com/	1653386927_628caeaf026714.08431746		Purpose	Role	Time	Confidentiality	ParticipationAndWithdrawal	Repetition	Attention	6	3	Yes	H10_B2		Lungs	3	5	4	4	5	4	3	4	Share the post	Read the post	Comment on the post		4	3	4	4	5	4	3	4	3	2	H3_B4		Red and Blue/Gey	4	2	5	4
99	5/24/2022 10:11	5/24/2022 10:52	Complete	English		1653387071_628caf3f0d7d47.89240935		Purpose	Role	Time	Confidentiality	ParticipationAndWithdrawal	Repetition	Attention	7	2	Yes	H10_B2		Lungs	7	9	7	5	4	5	4	3		Read the post	Comment on the post		5	4	4	5	4	5	4	3	4	5	H3_B4		Red and Blue/Gey	9	7	9	4
100	5/24/2022 10:11	5/24/2022 10:43	Complete	English	https://www.mturkcontent.com/	1653387085_628caf4df2b657.64746159		Purpose	Role	Time	Confidentiality	ParticipationAndWithdrawal	Repetition	Attention	6	2	Yes	H10_B2		Lungs	9	8	8	5	3	4	4	4	Share the post	Read the post	Comment on the post	Ignore the post	4	5	4	5	4	5	4	5	4	5	H3_B4		Red and Blue/Gey	8	8	9	5
106	5/24/2022 10:17	5/24/2022 10:32	Complete	English	https://www.mturkcontent.com/	1653387423_628cb09f7f4672.63943674		Purpose	Role	Time	Confidentiality	ParticipationAndWithdrawal	Repetition	Attention	5	2	Yes	H10_B2		Lungs	8	7	9	4	3	5	4	3	Share the post	Read the post	Comment on the post	Ignore the post	3	4	5	4	3	4	5	4	3	4	H3_B4		Red and Blue/Gey	5	6	8	3
109	5/24/2022 10:19	5/24/2022 10:47	Complete	English	https://www.mturkcontent.com/	1653387597_628cb14db59972.85618296		Purpose	Role	Time	Confidentiality	ParticipationAndWithdrawal	Repetition	Attention	7	3	Yes	H10_B2		Lungs	9	7	8	4	4	5	3	2	Share the post	Read the post	Comment on the post		5	4	3	4	4	5	4	3	3	2	H3_B4		Red and Blue/Gey	8	7	6	4
111	5/24/2022 10:29	5/24/2022 12:00	Complete	English	https://www.mturkcontent.com/	1653388160_628cb380d6ac96.46773783		Purpose	Role	Time	Confidentiality	ParticipationAndWithdrawal	Repetition	Attention	7	-1	Yes	H10_B2		Lungs	2	3	4	5	5	4	4	4	Share the post	Read the post	Comment on the post		4	5	5	4	4	4	4	3	3	2	H3_B4		Red and Blue/Gey	2	4	4	4
112	5/24/2022 10:29	5/24/2022 10:43	Complete	English	https://survey.alchemer.eu/s3/90443627/SocialMediaRiskAssessmentMobiles-2	1653388198_628cb3a69b2948.87249510		Purpose	Role	Time	Confidentiality	ParticipationAndWithdrawal	Repetition	Attention	6	3	Yes	H10_B2		Lungs	8	9	8	4	5	4	5	4	Share the post	Read the post	Comment on the post		4	5	4	5	5	4	5	4	5	4	H3_B4		Red and Blue/Gey	8	9	8	5
114	5/24/2022 10:37	5/24/2022 12:56	Complete	English	https://www.mturkcontent.com/	1653388626_628cb55203ffc7.42749640		Purpose	Role	Time	Confidentiality	ParticipationAndWithdrawal	Repetition	Attention	7	-2	Yes	H10_B2		Lungs	6	7	7	4	4	4	3	3		Read the post	Comment on the post		4	4	3	4	4	3	4	4	4	3	H3_B4		Red and Blue/Gey	7	6	7	4
115	5/24/2022 10:42	5/24/2022 11:19	Complete	English	https://www.mturkcontent.com/	1653388976_628cb6b0c11501.91401592		Purpose	Role	Time	Confidentiality	ParticipationAndWithdrawal	Repetition	Attention	6	2	Yes	H10_B2		Lungs	6	7	7	3	4	4	4	4	Share the post				4	4	4	4	5	4	4	5	4	4	H3_B4		Red and Blue/Gey	7	7	8	4
116	5/24/2022 10:47	5/24/2022 10:58	Complete	English	https://www.mturkcontent.com/	1653389278_628cb7de786e22.87698248		Purpose	Role	Time	Confidentiality	ParticipationAndWithdrawal	Repetition	Attention	5	2	Yes	H10_B2		Lungs	5	7	9	3	4	5	4	3	Share the post	Read the post	Comment on the post	Ignore the post	3	4	5	4	3	4	5	4	3	4	H3_B4		Red and Blue/Gey	6	6	9	3
118	5/24/2022 10:53	5/24/2022 11:10	Complete	English	https://www.mturkcontent.com/	1653389588_628cb91430a250.45648535		Purpose	Role	Time	Confidentiality	ParticipationAndWithdrawal	Repetition	Attention	6	3	Yes	H10_B2		Heart	9	6	8	4	5	3	2	4	Share the post	Read the post			4	2	5	3	4	2	3	1	5	3	H3_B4		Red and Blue/Gey	8	9	6	3
119	5/24/2022 10:54	5/24/2022 11:13	Complete	English	https://www.mturkcontent.com/	1653389670_628cb966771888.76206212		Purpose	Role	Time	Confidentiality	ParticipationAndWithdrawal	Repetition	Attention	5	2	Yes	H10_B2		Lungs	7	6	7	4	3	4	3	4		Read the post			4	3	4	3	4	4	4	3	4	3	H3_B4		Red and Blue/Gey	7	6	7	4
120	5/24/2022 10:55	5/24/2022 11:29	Complete	English	https://www.mturkcontent.com/	1653389739_628cb9ab9b3872.06847217		Purpose	Role	Time	Confidentiality	ParticipationAndWithdrawal	Repetition	Attention	5	2	Yes	H10_B2		Lungs	6	7	8	3	4	4	4	4	Share the post				4	4	5	4	5	4	3	4	4	4	H3_B4		Red and Blue/Gey	7	7	8	4
121	5/24/2022 11:00	5/24/2022 11:08	Complete	English	https://www.mturkcontent.com/	1653390020_628cbac471f4a2.64894758		Purpose	Role	Time	Confidentiality	ParticipationAndWithdrawal	Repetition	Attention	4	1	Yes	H10_B2		Stomach	5	6	8	3	4	5	4	3	Share the post	Read the post	Comment on the post		3	4	5	4	3	4	5	4	3	4	H3_B4		Red and Blue/Gey	6	7	9	3
122	5/24/2022 10:47	5/24/2022 11:12	Complete	English	https://www.mturkcontent.com/	1653389267_628cb7d3ab8346.41508475		Purpose	Role	Time	Confidentiality	ParticipationAndWithdrawal	Repetition	Attention	7	2	Yes	H10_B2		Lungs	8	7	7	5	4	4	5	4	Share the post	Read the post	Comment on the post		5	4	4	3	4	5	4	4	5	4	H3_B4		Red and Blue/Gey	8	6	8	5
123	5/24/2022 11:19	5/24/2022 11:53	Complete	English	https://www.mturkcontent.com/	1653391168_628cbf404ce929.60152293		Purpose	Role	Time	Confidentiality	ParticipationAndWithdrawal	Repetition	Attention	5	-3	Yes	H10_B2		Lungs	4	1	8	5	2	3	3	5		Read the post			3	4	1	2	1	5	5	1	2	1	H3_B4		Red and Blue/Gey	3	3	1	3
126	5/24/2022 11:29	5/24/2022 11:45	Complete	English	https://www.mturkcontent.com/	1653391788_628cc1accb5199.51238414		Purpose	Role	Time	Confidentiality	ParticipationAndWithdrawal	Repetition	Attention	5	2	Yes	H10_B2		Lungs	5	4	5	3	3	4	2	3	Share the post	Read the post			4	3	2	4	4	3	2	4	5	4	H3_B4		Red and Blue/Gey	5	5	6	4
131	5/24/2022 11:36	5/24/2022 11:44	Complete	English	https://www.mturkcontent.com/	1653392175_628cc32f1ecae8.53543023		Purpose	Role	Time	Confidentiality	ParticipationAndWithdrawal	Repetition	Attention	5	2	Yes	H10_B2		Lungs	7	8	6	3	4	3	5	4	Share the post	Read the post	Comment on the post		3	4	3	5	4	3	4	3	5	4	H3_B4		Red and Blue/Gey	7	8	7	4
133	5/24/2022 11:38	5/24/2022 11:47	Complete	English	https://www.mturkcontent.com/	1653392310_628cc3b6ed4e24.98367217		Purpose	Role	Time	Confidentiality	ParticipationAndWithdrawal	Repetition	Attention	5	2	Yes	H10_B2		Lungs	6	7	8	3	4	5	4	3	Share the post	Read the post	Comment on the post	Ignore the post	3	4	5	4	3	4	5	4	3	4	H3_B4		Red and Blue/Gey	5	6	8	3
135	5/24/2022 11:46	5/24/2022 11:59	Complete	English	https://survey.alchemer.eu/	1653392770_628cc58250fbc8.66798513		Purpose	Role	Time	Confidentiality	ParticipationAndWithdrawal	Repetition	Attention	7	2	No	H10_B2		Lungs	3	2	4	2	2	3	1	2				Ignore the post	2	2	1	3	3	4	3	2	1	2	H3_B4		Red and Blue/Gey	3	5	4	2
136	5/24/2022 11:48	5/24/2022 12:14	Complete	English	https://www.mturkcontent.com/	1653392896_628cc60042e334.87368989		Purpose	Role	Time	Confidentiality	ParticipationAndWithdrawal	Repetition	Attention	6	2	Yes	H10_B2		Lungs	6	5	7	5	4	3	4	4		Read the post			4	5	4	4	4	5	4	3	4	5	H3_B4		Red and Blue/Gey	7	7	6	4
137	5/24/2022 11:52	5/24/2022 12:11	Complete	English	https://www.mturkcontent.com/	1653393123_628cc6e3e3eba0.75555392		Purpose	Role	Time	Confidentiality	ParticipationAndWithdrawal	Repetition	Attention	7	3	Yes	H10_B2		Heart	9	2	9	5	4	4	5	1	Share the post	Read the post	Comment on the post		5	5	5	5	5	1	5	5	5	1	H3_B4		Red and Blue/Gey	9	9	1	5
138	5/24/2022 12:02	5/24/2022 12:24	Complete	English	https://www.mturkcontent.com/	1653393737_628cc94929a8c7.49597747		Purpose	Role	Time	Confidentiality	ParticipationAndWithdrawal	Repetition	Attention	5	2	Yes	H10_B2		Lungs	7	8	7	4	3	4	4	3	Share the post	Read the post	Comment on the post		3	4	3	4	3	4	3	4	4	3	H3_B4		Red and Blue/Gey	7	7	8	4
141	5/24/2022 12:15	5/24/2022 12:21	Complete	English	https://www.mturkcontent.com/	1653394546_628ccc722e24b8.81027473		Purpose	Role	Time	Confidentiality	ParticipationAndWithdrawal	Repetition	Attention	6	1	Yes	H10_B2		Lungs	8	8	7	4	4	3	3	2	Share the post				4	3	4	4	3	4	3	4	4	4	H3_B4		Red and Blue/Gey	8	8	8	4
142	5/24/2022 13:00	5/24/2022 13:14	Complete	English	https://www.mturkcontent.com/	1653397254_628cd706b54365.85798390		Purpose	Role	Time	Confidentiality	ParticipationAndWithdrawal	Repetition	Attention	6	1	Yes	H10_B2		Lungs	7	5	7	4	3	4	3	4		Read the post			4	3	4	3	4	3	4	3	4	3	H3_B4		Red and Blue/Gey	5	7	5	4
143	5/24/2022 13:08	5/24/2022 14:04	Complete	English	https://www.mturkcontent.com/	1653397697_628cd8c111f604.63058936		Purpose	Role	Time	Confidentiality	ParticipationAndWithdrawal	Repetition	Attention	6	2	Yes	H10_B2		Lungs	7	8	7	4	3	4	3	4		Read the post			4	3	4	4	4	4	3	4	4	4	H3_B4		Red and Blue/Gey	7	7	8	4
147	5/24/2022 13:46	5/24/2022 14:12	Complete	English	https://www.mturkcontent.com/	1653400002_628ce1c2c90b19.78387156		Purpose	Role	Time	Confidentiality	ParticipationAndWithdrawal	Repetition	Attention	6	2	No	H10_B2		Lungs	8	5	7	5	4	3	4	3	Share the post	Read the post	Comment on the post		5	3	4	4	4	4	4	3	3	4	H3_B4		Red and Blue/Gey	8	3	7	5
148	5/24/2022 13:56	5/24/2022 14:19	Complete	English	https://www.mturkcontent.com/	1653400592_628ce41040eee7.43349046		Purpose	Role	Time	Confidentiality	ParticipationAndWithdrawal	Repetition	Attention	4	2	Yes	H10_B2		Lungs	5	6	8	4	3	5	4	5		Read the post			4	4	5	4	5	4	5	4	5	4	H3_B4		Yellow and Red	6	7	6	4
150	5/24/2022 13:59	5/24/2022 14:32	Complete	English	https://www.mturkcontent.com/	1653400759_628ce4b789c396.89914505		Purpose	Role	Time	Confidentiality	ParticipationAndWithdrawal	Repetition	Attention	7	3	Yes	H10_B2		Lungs	9	7	8	5	4	5	4	5	Share the post	Read the post	Comment on the post		5	4	5	4	5	3	4	5	4	5	H3_B4		Red and Blue/Gey	9	2	9	5
151	5/24/2022 13:59	5/24/2022 14:22	Complete	English	https://www.mturkcontent.com/	1653400781_628ce4cdcb6d59.69423727		Purpose	Role	Time	Confidentiality	ParticipationAndWithdrawal	Repetition	Attention	7	1	Yes	H10_B2		Lungs	9	7	9	5	4	5	3	5		Read the post			5	3	5	4	3	4	5	4	5	4	H3_B4		Red and Blue/Gey	8	9	7	4
152	5/24/2022 14:03	5/24/2022 14:23	Complete	English	https://www.mturkcontent.com/	1653400991_628ce59fcb2268.91300595		Purpose	Role	Time	Confidentiality	ParticipationAndWithdrawal	Repetition	Attention	6	2	Yes	H10_B2		Lungs	7	8	7	4	5	4	3	4	Share the post	Read the post			4	4	4	4	4	3	4	4	4	4	H3_B4		Red and Blue/Gey	8	7	7	4
153	5/24/2022 14:20	5/24/2022 14:56	Complete	English	https://www.mturkcontent.com/	1653402010_628ce99ab4cb58.98335839		Purpose	Role	Time	Confidentiality	ParticipationAndWithdrawal	Repetition	Attention	3	-1	No	H10_B2		Lungs	4	2	7	2	1	1	1	3		Read the post		Ignore the post	2	4	3	2	4	2	3	4	4	1	H3_B4		Red and Blue/Gey	5	3	6	3
155	5/24/2022 14:35	5/24/2022 15:08	Complete	English	https://www.mturkcontent.com/	1653402933_628ced35382450.00962934		Purpose	Role	Time	Confidentiality	ParticipationAndWithdrawal	Repetition	Attention	5	2	Yes	H10_B2		Lungs	7	9	8	4	5	2	4	4	Share the post	Read the post	Comment on the post		5	4	3	5	4	4	5	4	2	4	H3_B4		Red and Blue/Gey	8	5	7	4
156	5/24/2022 14:39	5/24/2022 15:54	Complete	English	https://www.mturkcontent.com/	1653403163_628cee1bb3c4d8.90520645		Purpose	Role	Time	Confidentiality	ParticipationAndWithdrawal	Repetition	Attention	7	3	Yes	H10_B2		Lungs	8	9	6	4	5	4	3	5	Share the post	Read the post		Ignore the post	4	5	4	3	5	5	4	3	2	5	H3_B4		Red and Blue/Gey	8	9	6	4
158	5/24/2022 16:32	5/24/2022 16:59	Complete	English	https://www.mturkcontent.com/	1653409978_628d08bae376c0.78405223		Purpose	Role	Time	Confidentiality	ParticipationAndWithdrawal	Repetition	Attention	6	3	Yes	H10_B2		Lungs	7	6	6	4	4	5	4	3	Share the post	Read the post	Comment on the post		5	4	4	5	4	3	3	4	4	3	H3_B4		Red and Blue/Gey	6	5	6	4
159	5/24/2022 16:25	5/24/2022 16:59	Complete	English	https://www.mturkcontent.com/	1653409534_628d06fe139b81.97323997		Purpose	Role	Time	Confidentiality	ParticipationAndWithdrawal	Repetition	Attention	4	1	Yes	H10_B2		Lungs	5	4	5	4	3	4	3	4		Read the post			3	4	3	5	3	4	4	5	2	2	H3_B4		Red and Blue/Gey	3	2	4	4
160	5/24/2022 17:35	5/24/2022 17:50	Complete	English	https://www.mturkcontent.com/	1653413719_628d1757e3b4b8.30874639		Purpose	Role	Time	Confidentiality	ParticipationAndWithdrawal	Repetition	Attention	5	2	Yes	H10_B2		Heart	2	9	9	1	5	4	4	4	Share the post				4	5	5	5	5	5	5	5	5	5	H3_B4		Red and Blue/Gey	5	6	7	3
162	5/24/2022 18:06	5/24/2022 18:16	Complete	English	https://www.mturkcontent.com/	1653415585_628d1ea163fc98.92232491		Purpose	Role	Time	Confidentiality	ParticipationAndWithdrawal	Repetition	Attention	6	3	Yes	H10_B2		Stomach	9	9	9	5	4	5	4	5		Read the post	Comment on the post	Ignore the post	4	5	4	5	5	4	5	4	5	4	H3_B4		Yellow and Red	5	6	8	2
163	5/24/2022 18:06	5/24/2022 18:14	Complete	English	https://www.mturkcontent.com/	1653415599_628d1eaf9533b4.52389283		Purpose	Role	Time	Confidentiality	ParticipationAndWithdrawal	Repetition	Attention	7	3	Yes	H10_B2		Stomach	9	8	8	5	4	5	4	5	Share the post	Read the post	Comment on the post		5	4	5	4	5	5	5	4	5	4	H3_B4		Red and Blue/Gey	9	8	9	4
167	5/24/2022 18:23	5/24/2022 18:30	Complete	English	https://www.mturkcontent.com/	1653416611_628d22a30ceb74.12155188		Purpose	Role	Time	Confidentiality	ParticipationAndWithdrawal	Repetition	Attention	3	3	No	H10_B2		Heart	8	9	9	5	5	5	5	5	Share the post	Read the post			4	5	5	5	5	5	5	5	5	5	H3_B4		Yellow and Red	3	9	9	3
169	5/24/2022 18:28	5/24/2022 18:33	Complete	English	https://www.mturkcontent.com/	1653416909_628d23cdec3736.03845364		Purpose	Role	Time	Confidentiality	ParticipationAndWithdrawal	Repetition	Attention	6	3	Yes	H10_B2		Stomach	9	8	8	4	5	4	4	5	Share the post	Read the post	Comment on the post		5	4	5	4	4	5	5	5	4	4	H3_B4		Red and Blue/Gey	8	8	9	4
170	5/24/2022 18:39	5/24/2022 19:02	Complete	English	https://www.mturkcontent.com/	1653417582_628d266ecb3958.35866964		Purpose	Role	Time	Confidentiality	ParticipationAndWithdrawal	Repetition	Attention	6	2	Yes	H10_B2		Stomach	7	6	5	4	3	4	4	4	Share the post		Comment on the post		3	4	3	4	3	4	4	4	5	4	H3_B4		Red and Blue/Gey	6	7	7	3
171	5/24/2022 19:03	5/24/2022 19:16	Complete	English	https://www.mturkcontent.com/	1653418981_628d2be57d2b22.05295720		Purpose	Role	Time	Confidentiality	ParticipationAndWithdrawal	Repetition	Attention	2	-2	Yes	H10_B2		Lungs	3	2	2	2	2	2	2	2		Read the post			2	2	2	2	2	2	2	2	2	2	H3_B4		Yellow and Red	3	2	2	2
172	5/24/2022 22:09	5/24/2022 22:22	Complete	English	https://www.mturkcontent.com/	1653430146_628d57828e1e03.74436978		Purpose	Role	Time	Confidentiality	ParticipationAndWithdrawal	Repetition	Attention	5	2	Yes	H10_B2		Lungs	2	4	5	4	3	4	2	2		Read the post			3	4	2	3	3	2	5	3	4	4	H3_B4		Red and Blue/Gey	2	7	6	4
175	5/25/2022 3:15	5/25/2022 3:38	Complete	English	https://www.mturkcontent.com/	1653448538_628d9f5a88a846.88300981		Purpose	Role	Time	Confidentiality	ParticipationAndWithdrawal	Repetition	Attention	1	-3	Yes	H10_B2		Lungs	5	6	6	4	3	4	3	4	Share the post	Read the post			4	4	5	4	3	4	5	4	4	4	H3_B4		Red and Blue/Gey	5	6	5	4
176	5/25/2022 4:01	5/25/2022 13:24	Complete	English	https://www.mturkcontent.com/	1653451293_628daa1de62f80.45762457		Purpose	Role	Time	Confidentiality	ParticipationAndWithdrawal	Repetition	Attention	6	-2	Yes	H10_B2		Lungs	2	1	4	4	3	4	5	4		Read the post			3	2	4	3	2	2	2	3	4	3	H3_B4		Red and Blue/Gey	2	3	5	4
178	5/25/2022 6:35	5/25/2022 6:54	Complete	English	https://www.mturkcontent.com/	1653460558_628dce4ed208e6.77558979		Purpose	Role	Time	Confidentiality	ParticipationAndWithdrawal	Repetition	Attention	7	2	Yes	H10_B2		Lungs	2	6	3	4	4	4	4	5	Share the post	Read the post			5	5	5	3	5	5	5	5	3	1	H3_B4		Red and Blue/Gey	3	6	4	4
180	5/25/2022 7:04	5/25/2022 7:37	Complete	English	https://www.mturkcontent.com/	1653462277_628dd505b76462.06268600		Purpose	Role	Time	Confidentiality	ParticipationAndWithdrawal	Repetition	Attention	7	3	No	H10_B2		Lungs	9	9	8	5	5	5	4	5	Share the post				5	5	4	5	4	5	5	4	5	5	H3_B4		Red and Blue/Gey	9	9	8	5
181	5/25/2022 9:58	5/25/2022 10:32	Complete	English	https://www.mturkcontent.com/	1653472736_628dfde0614a25.52858923		Purpose	Role	Time	Confidentiality	ParticipationAndWithdrawal	Repetition	Attention	7	2	Yes	H10_B2		Lungs	8	9	8	4	4	3	4	4	Share the post	Read the post	Comment on the post		4	5	4	4	3	3	4	3	3	4	H3_B4		Red and Blue/Gey	7	8	8	4
182	5/25/2022 9:59	5/25/2022 11:08	Complete	English	https://www.mturkcontent.com/	1653472796_628dfe1cc7c149.94101471		Purpose	Role	Time	Confidentiality	ParticipationAndWithdrawal	Repetition	Attention	7	2	Yes	H10_B2		Lungs	7	8	8	4	5	4	4	4	Share the post	Read the post	Comment on the post		4	4	4	3	4	3	4	3	4	3	H3_B4		Red and Blue/Gey	8	9	7	4
183	5/25/2022 16:05	5/25/2022 16:55	Complete	English	https://www.mturkcontent.com/	1653494736_628e53d0a3e419.57558284		Purpose	Role	Time	Confidentiality	ParticipationAndWithdrawal	Repetition	Attention	7	2	Yes	H10_B2		Lungs	9	6	8	5	4	5		4	Share the post	Read the post			5	4	5	4	5	1	5	5	4	5	H3_B4		Red and Blue/Gey	9	5	8	5
184	5/25/2022 16:16	5/25/2022 16:34	Complete	English	https://www.mturkcontent.com/	1653495397_628e56650b02e7.34205138		Purpose	Role	Time	Confidentiality	ParticipationAndWithdrawal	Repetition	Attention	7	1	Yes	H10_B2		Lungs	8	7	8	4	3	4	4	4	Share the post	Read the post	Comment on the post		5	4	4	5	4	4	5	4	4	4	H3_B4		Red and Blue/Gey	7	8	9	4
186	5/25/2022 18:37	5/25/2022 18:53	Complete	English	https://www.mturkcontent.com/	1653503821_628e774d49de46.87089008		Purpose	Role	Time	Confidentiality	ParticipationAndWithdrawal	Repetition	Attention	5	1	Yes	H10_B2		Heart	5	6	7	3	3	3	3	3		Read the post			2	3	4	1	5	1	2	3	4	2	H3_B4		Black and White	5	7	6	3
187	5/26/2022 3:10	5/26/2022 3:22	Complete	English	https://www.mturkcontent.com/	1653534637_628eefad9d7020.35928648		Purpose	Role	Time	Confidentiality	ParticipationAndWithdrawal	Repetition	Attention	6	0	Yes	H10_B2		Lungs	5	3	7	1	2	1	2	3				Ignore the post	4	4	4	4	4	4	4	4	2	2	H3_B4		Red and Blue/Gey	5	3	7	1
189	5/26/2022 3:22	5/26/2022 3:28	Complete	English		1653535345_628ef2719fa277.83980334		Purpose	Role	Time	Confidentiality	ParticipationAndWithdrawal	Repetition	Attention	6	0	Yes	H10_B2		Lungs	5	2	8	1	2	1	2	3				Ignore the post	4	4	4	4	4	4	4	4	2	2	H3_B4		Red and Blue/Gey	5	2	8	1
192	5/26/2022 11:37	5/26/2022 11:58	Complete	English	https://www.mturkcontent.com/	1653565039_628f666f964bb3.38263258		Purpose	Role	Time	Confidentiality	ParticipationAndWithdrawal	Repetition	Attention	6	-3	Yes	H10_B2		Lungs	8	5	7	5	4	5	5	4	Share the post	Read the post	Comment on the post		5	4	5	4	5	4	4	5	4	4	H3_B4		Red and Blue/Gey	7	8	7	5
[truncated: 208 more columns]
