# Supplementary material for: Effect of visual imagery in COVID-19 social media posts on users’ perception
Source: PeerJ Comput Sci. 2022 Nov 15;8:e1153. doi: 10.7717/peerj-cs.1153 (PMC9680878; doi:10.7717/peerj-cs.1153)
Supplement: Supplemental Information 3 [file peerj-cs-08-1153-s003.csv]

Response ID	Time Started	Date Submitted	Status	Language	Referer	SessionID	StartButton	<strong>Purpose of the research: </strong>Evaluating the associated personal risk when browsing mobile-size social media posts about Covid-19:Please tick each point when you read it and agree on it:	<strong>Your role in this research:</strong> if you decide to participate, you will complete a questionnaire based on your experience during the pandemic of Covid-19:Please tick each point when you read it and agree on it:	<strong>Time Required: </strong>The survey will take approximately 15 - 20 minutes to complete:Please tick each point when you read it and agree on it:	<strong>Confidentiality: </strong>Your responses will be kept anonymous. When research results are reported, responses will be aggregated (added together) and described in summary, with no single individual identifiable:Please tick each point when you read it and agree on it:	<strong>Participation and Withdrawal: </strong>Your participation would be highly appreciated. if you decide to participate, your participation is completely voluntary. You may refuse to participate or quite at any time and it is completely your choice:Please tick each point when you read it and agree on it:	<strong>Repetition: </strong>You may find some of the questions repetitive. However, due to the purpose of the research all questions must be answered:Please tick each point when you read it and agree on it:	<strong>Attention: </strong>You will be presented with 9 images/posts. Your attention and having a detailed look are required on each image/post before you proceed with the subsequent pages. <br /><br /><strong>To contact the researcher:</strong> if you have any question or concerns about this research, please contact: Waleed Alnuwaiser, Email: waleednw@gmail.com<br /> :Please tick each point whe…	Do you find the COVID-19 pandemic important?	What is your opinion on news’ reportage on COVID-19?	Have you been vaccinated against COVID-19?	I am done:Please have a detailed look at the following image/post and tick 'I am done' when you finish:	Option 2:Please have a detailed look at the following image/post and tick 'I am done' when you finish:	Which human organ was presented in the last picture?	Rate how positive or negative this post made you feel, ranging from 'sad' to 'happy':	Rate how energetic this post made you feel, ranging from 'sleepy/apathetic' to 'excited/energetic' :	Rate how in control of the situation this post made you feel, ranging from 'no control' to 'completely in control':	After seeing this news post, how much anxiety do you feel in regards to the COVID-19 pandemic?	After seeing the news post, how big of a risk do you think the COVID-19 pandemic poses to you or your family?	Where ‘dread’ means to be in terror of, or fear intensely, how much do you dread the COVID-19 pandemic after seeing this news post?	After seeing the news post, what do you think is your likelihood of infection?	After seeing the news post, how harmful do you think it would be if you got infected?	Share the post:Are you likely to… (check where applicable)?	Read the post:Are you likely to… (check where applicable)?	Comment on the post:Are you likely to… (check where applicable)?	Ignore the post:Are you likely to… (check where applicable)?	... can be trusted	...separates facts from opinion	...is factual	...tells the whole strory	...is accurate	...is unbiased	...is fair	... demonstrates concern about public interest	...is sensationalized	...is immoral	I am done:Please have a detailed look at the following image/post and tick 'I am done' when you finish:	Option 2:Please have a detailed look at the following image/post and tick 'I am done' when you finish:	Which colors were presented in the last picture?	Rate how positive or negative this post made you feel, ranging from 'sad' to 'happy':	Rate how energetic this post made you feel, ranging from 'sleepy/apathetic' to 'excited/energetic' :	Rate how in control of the situation this post made you feel, ranging from 'no control' to 'completely in control':	After seeing this news post, how much anxiety do you feel in regards to the COVID-19 pandemic?
7	5/18/2022 18:00	5/18/2022 18:50	Complete	English		1652896857_62853459a9e953.52118334		Purpose	Role	Time	Confidentiality	ParticipationandWithdrawal	Repetition	Attention	3	1	Yes	H5_B2		Lungs	1	8	8	5	4	4	3	2	Share the post	Read the post			1	1	3	3	3	3	2	5	4	1	H7_B4		Red and Blue/Gey	5	5	9	4
8	5/19/2022 13:28	5/19/2022 14:29	Complete	English		1652966916_62864604e642e3.80499935		Purpose	Role	Time	Confidentiality	ParticipationandWithdrawal	Repetition	Attention	1	0	Yes	H5_B2		Lungs	5	5	9	2	2	2	2	3				Ignore the post	3	3	3	3	3	3	3	3	3	2	H7_B4		Red and Blue/Gey	5	5	9	2
10	5/22/2022 8:03	5/22/2022 8:48	Complete	English		1653206592_6289ee40964165.54802385		Purpose	Role	Time	Confidentiality	ParticipationandWithdrawal	Repetition	Attention	7	-1	Yes	H5_B2		Lungs	1	5	1	5	5	5	4	4		Read the post			5	3	3	4	4	3	3	4	4	3	H7_B4		Red and Blue/Gey	8	8	8	4
13	5/22/2022 9:02	5/22/2022 9:43	Complete	English		1653210126_6289fc0e90f427.50268055		Purpose	Role	Time	Confidentiality	ParticipationandWithdrawal	Repetition	Attention	4	2	Yes	H5_B2		Lungs	2	4	4	3	4	4	3	2		Read the post			4	2	2	4	2	2	4	4	3	4	H7_B4		Red and Blue/Gey	6	6	4	4
14	5/22/2022 9:04	5/22/2022 9:27	Complete	English		1653210299_6289fcbb636e51.82632706		Purpose	Role	Time	Confidentiality	ParticipationandWithdrawal	Repetition	Attention	5	2	Yes	H5_B2		Lungs	2	5	5	2	2	3	3	2		Read the post			4	4	4	3	3	3	3	2	3	4	H7_B4		Red and Blue/Gey	4	4	5	2
16	5/22/2022 9:09	5/22/2022 9:29	Complete	English		1653210542_6289fdae9060c5.74372529		Purpose	Role	Time	Confidentiality	ParticipationandWithdrawal	Repetition	Attention	2	-2	Yes	H5_B2		Lungs	5	6	7	2	2	2	2	2				Ignore the post	2	2	2	2	2	2	2	3	5	4	H7_B4		Red and Blue/Gey	5	5	7	2
17	5/22/2022 9:11	5/22/2022 9:19	Complete	English		1653210689_6289fe41eac002.06429006		Purpose	Role	Time	Confidentiality	ParticipationandWithdrawal	Repetition	Attention	1	-3	Yes	H5_B2		Heart	9	3	3	3	2	2	2	3	Share the post	Read the post	Comment on the post	Ignore the post	1	1	4	3	4	4	4	4	2	1	H7_B4		Yellow and Red	3	2	1	3
21	5/22/2022 9:28	5/22/2022 9:44	Complete	English		1653211718_628a02465a88f6.41918993		Purpose	Role	Time	Confidentiality	ParticipationandWithdrawal	Repetition	Attention	7	-2	Yes	H5_B2		Lungs	3	3	3	5	4	4	4	4				Ignore the post	1	2	2	2	2	2	2	2	2	2	H7_B4		Red and Blue/Gey	2	1	5	2
23	5/22/2022 9:48	5/22/2022 10:47	Complete	English		1653212916_628a06f4736525.57879630		Purpose	Role	Time	Confidentiality	ParticipationandWithdrawal	Repetition	Attention	7	-2	Yes	H5_B2		Lungs	5	3	4	1	2	3	2	3				Ignore the post	1	5	3	2	3	3	1	4	3	3	H7_B4		Red and Blue/Gey	5	5	5	1
25	5/22/2022 10:00	5/22/2022 12:40	Complete	English		1653213614_628a09ae7e2040.74756482		Purpose	Role	Time	Confidentiality	ParticipationandWithdrawal	Repetition	Attention	6	1	Yes	H5_B2		Lungs	4	5	7	5	3	3	3	4		Read the post			4	4	4	5	3	2	2	4	3	2	H7_B4		Red and Blue/Gey	4	3	5	3
27	5/22/2022 16:51	5/22/2022 17:35	Complete	English		1653238261_628a69f5440ce8.12839213		Purpose	Role	Time	Confidentiality	ParticipationandWithdrawal	Repetition	Attention	6	2	Yes	H5_B2		Lungs	1	1	1	4	3	3	3	3				Ignore the post	2	3	2	3	3	3	2	3	2	2	H7_B4		Yellow and Red	3	3	3	2
29	5/22/2022 17:15	5/22/2022 17:32	Complete	English		1653239753_628a6fc944a704.75692974		Purpose	Role	Time	Confidentiality	ParticipationandWithdrawal	Repetition	Attention	7	3	Yes	H5_B2		Lungs	3	4	5	1	1	2	3	3				Ignore the post	2	2	2	2	2	2	2	2	2	2	H7_B4		Yellow and Red	4	6	6	2
38	5/26/2022 10:19	5/26/2022 10:46	Complete	English	https://www.mturkcontent.com/	1653560381_628f543d5fedb2.95768969		Purpose	Role	Time	Confidentiality	ParticipationandWithdrawal	Repetition	Attention	1	-3	Yes	H5_B2		Lungs	5	5	5	3	3	3	4	4		Read the post			5	5	5	3	5	5	5	5	1	1	H7_B4		Red and Blue/Gey	7	3	2	1
39	5/26/2022 10:19	5/26/2022 10:40	Complete	English	https://www.mturkcontent.com/	1653560384_628f5440cc1362.91914099		Purpose	Role	Time	Confidentiality	ParticipationandWithdrawal	Repetition	Attention	6	2	Yes	H5_B2		Lungs	7	7	8	4	4	4	4	4	Share the post	Read the post	Comment on the post		4	4	4	4	4	4	4	4	4	4	H7_B4		Red and Blue/Gey	7	7	8	4
40	5/26/2022 10:20	5/26/2022 10:40	Complete	English	https://www.mturkcontent.com/	1653560410_628f545ae306b1.29436936		Purpose	Role	Time	Confidentiality	ParticipationandWithdrawal	Repetition	Attention	7	3	Yes	H5_B2		Lungs	8	8	8	4	4	4	4	4	Share the post				5	5	5	5	5	5	5	5	5	1	H7_B4		Red and Blue/Gey	8	8	8	4
41	5/26/2022 10:19	5/26/2022 10:39	Complete	English	https://www.mturkcontent.com/	1653560386_628f5442e79790.11877474		Purpose	Role	Time	Confidentiality	ParticipationandWithdrawal	Repetition	Attention	6	1	Yes	H5_B2		Lungs	5	6	7	4	4	3	4	3		Read the post			4	3	4	3	3	4	4	4	3	2	H7_B4		Red and Blue/Gey	6	5	6	3
42	5/26/2022 10:20	5/26/2022 10:33	Complete	English		1653560444_628f547c459c20.92774071		Purpose	Role	Time	Confidentiality	ParticipationandWithdrawal	Repetition	Attention	6	3	Yes	H5_B2		Lungs	7	5	7	4	3	4	5	4		Read the post			4	3	4	5	4	3	4	3	3	4	H7_B4		Red and Blue/Gey	7	5	7	4
43	5/26/2022 10:20	5/26/2022 10:37	Complete	English	https://www.mturkcontent.com/	1653560449_628f548100e907.54342806		Purpose	Role	Time	Confidentiality	ParticipationandWithdrawal	Repetition	Attention	7	3	Yes	H5_B2		Lungs	2	2	3	3	4	3	4	4		Read the post			3	4	4	3	4	4	4	5	5	2	H7_B4		Red and Blue/Gey	8	7	9	2
46	5/26/2022 10:21	5/26/2022 11:20	Complete	English	https://www.mturkcontent.com/	1653560480_628f54a0678091.08235081		Purpose	Role	Time	Confidentiality	ParticipationandWithdrawal	Repetition	Attention	7	3	Yes	H5_B2		Lungs	5	5	9	5	4	5	5	4		Read the post	Comment on the post		5	5	5	4	5	5	4	5	5	4	H7_B4		Red and Blue/Gey	2	9	8	5
48	5/26/2022 10:19	5/26/2022 11:19	Complete	English	https://www.mturkcontent.com/	1653560374_628f5436472957.95289469		Purpose	Role	Time	Confidentiality	ParticipationandWithdrawal	Repetition	Attention	7	1	Yes	H5_B2		Lungs	8	7	7	5	4	5	4	3		Read the post			5	4	3	4	3	4	3	4	4	4	H7_B4		Red and Blue/Gey	8	6	8	5
49	5/26/2022 10:20	5/26/2022 10:43	Complete	English	https://www.mturkcontent.com/	1653560429_628f546d4484a1.75378596		Purpose	Role	Time	Confidentiality	ParticipationandWithdrawal	Repetition	Attention	6	3	Yes	H5_B2		Lungs	7	6	7	3	4	4	3	4	Share the post	Read the post	Comment on the post		3	4	4	3	4	4	3	4	3	4	H7_B4		Red and Blue/Gey	7	8	8	4
51	5/26/2022 10:22	5/26/2022 10:37	Complete	English	https://www.mturkcontent.com/	1653560531_628f54d31ce365.32564252		Purpose	Role	Time	Confidentiality	ParticipationandWithdrawal	Repetition	Attention	5	2	Yes	H5_B2		Lungs	6	7	7	4	4	4	4	3	Share the post				4	4	4	4	3	4	3	4	4	4	H7_B4		Red and Blue/Gey	6	7	6	3
52	5/26/2022 10:22	5/26/2022 10:56	Complete	English	https://www.mturkcontent.com/	1653560526_628f54ce512e01.39089796		Purpose	Role	Time	Confidentiality	ParticipationandWithdrawal	Repetition	Attention	7	3	Yes	H5_B2		Lungs	5	8	8	4	4	4	4	4	Share the post				5	5	5	5	5	1	5	5	5	1	H7_B4		Red and Blue/Gey	5	8	8	4
55	5/26/2022 10:23	5/26/2022 11:17	Complete	English	https://www.mturkcontent.com/	1653560594_628f55129a3712.55602314		Purpose	Role	Time	Confidentiality	ParticipationandWithdrawal	Repetition	Attention	6	2	Yes	H5_B2		Heart	8	6	9	4	3	4	5	4		Read the post			4	3	4	5	4	3	4	5	4	3	H7_B4		Red and Blue/Gey	7	8	9	4
56	5/26/2022 10:23	5/26/2022 10:45	Complete	English	https://www.mturkcontent.com/	1653560624_628f5530ed0f12.45512873		Purpose	Role	Time	Confidentiality	ParticipationandWithdrawal	Repetition	Attention	5	2	Yes	H5_B2		Lungs	5	6	5	3	4	3	3	4	Share the post	Read the post	Comment on the post		3	4	3	4	3	4	3	4	4	3	H7_B4		Red and Blue/Gey	5	6	5	3
57	5/26/2022 10:23	5/26/2022 10:42	Complete	English	https://www.mturkcontent.com/	1653560626_628f5532707521.15492249		Purpose	Role	Time	Confidentiality	ParticipationandWithdrawal	Repetition	Attention	6	0	Yes	H5_B2		Lungs	8	7	8	4	3	4	3	4	Share the post	Read the post	Comment on the post		3	4	3	4	3	4	3	4	3	4	H7_B4		Red and Blue/Gey	7	6	8	3
58	5/26/2022 10:22	5/26/2022 10:37	Complete	English	https://www.mturkcontent.com/	1653560570_628f54fa34bba4.21459842		Purpose	Role	Time	Confidentiality	ParticipationandWithdrawal	Repetition	Attention	3	-3	Yes	H5_B2		Lungs	2	2	2	2	2	2	2	2				Ignore the post	2	2	2	2	2	2	2	3	4	4	H7_B4		Purple and Pink	3	3	3	2
59	5/26/2022 10:24	5/26/2022 10:37	Complete	English	https://www.mturkcontent.com/	1653560645_628f5545770044.90057591		Purpose	Role	Time	Confidentiality	ParticipationandWithdrawal	Repetition	Attention	4	1	Yes	H5_B2		Lungs	8	6	6	4	3	4	4	3		Read the post	Comment on the post		3	4	4	3	4	3	4	4	3	3	H7_B4		Red and Blue/Gey	8	6	7	4
60	5/26/2022 10:24	5/26/2022 10:50	Complete	English	https://www.mturkcontent.com/	1653560653_628f554d7495f8.76688855		Purpose	Role	Time	Confidentiality	ParticipationandWithdrawal	Repetition	Attention	5	3	Yes	H5_B2		Lungs	5	4	7	4	3	4	5	4	Share the post	Read the post	Comment on the post		4	5	4	3	4	3	4	5	4	3	H7_B4		Red and Blue/Gey	5	6	4	4
61	5/26/2022 10:24	5/26/2022 10:44	Complete	English	https://www.mturkcontent.com/	1653560664_628f555812beb2.87519659		Purpose	Role	Time	Confidentiality	ParticipationandWithdrawal	Repetition	Attention	7	3	Yes	H5_B2		Lungs	9	9	9	5	5	4	5	5	Share the post				5	5	5	5	5	5	5	5	5	4	H7_B4		Red and Blue/Gey	9	9	9	5
62	5/26/2022 10:25	5/26/2022 10:34	Complete	English		1653560715_628f558b097e44.96683646		Purpose	Role	Time	Confidentiality	ParticipationandWithdrawal	Repetition	Attention	5	1	No	H5_B2		Lungs	7	7	8	4	4	4	4	4	Share the post				4	4	4	4	4	4	4	4	4	4	H7_B4		Yellow and Red	7	7	8	4
65	5/26/2022 10:26	5/26/2022 10:37	Complete	English	https://www.mturkcontent.com/	1653560799_628f55df79c244.69721291		Purpose	Role	Time	Confidentiality	ParticipationandWithdrawal	Repetition	Attention	5	2	Yes	H5_B2		Stomach	5	6	8	3	2	4	3	4		Read the post	Comment on the post		3	2	3	4	3	4	3	4	3	2	H7_B4		Red and Blue/Gey	5	6	8	4
67	5/26/2022 10:27	5/26/2022 11:32	Complete	English	https://www.mturkcontent.com/	1653560857_628f561912e602.77216222		Purpose	Role	Time	Confidentiality	ParticipationandWithdrawal	Repetition	Attention	6	2	Yes	H5_B2		Lungs	6	5	7	3	4	3	4	3		Read the post			3	4	3	4	5	3	4	3	5	4	H7_B4		Red and Blue/Gey	6	5	6	4
68	5/26/2022 10:28	5/26/2022 10:46	Complete	English	https://www.mturkcontent.com/	1653560888_628f5638e78282.65778202		Purpose	Role	Time	Confidentiality	ParticipationandWithdrawal	Repetition	Attention	5	2	Yes	H5_B2		Kidneys	8	9	8	4	4	5	4	5	Share the post				4	5	4	5	5	4	5	5	4	5	H7_B4		Red and Blue/Gey	7	6	8	4
69	5/26/2022 10:27	5/26/2022 11:03	Complete	English	https://www.mturkcontent.com/	1653560875_628f562bc443c4.92928490		Purpose	Role	Time	Confidentiality	ParticipationandWithdrawal	Repetition	Attention	5	1	Yes	H5_B2		Lungs	9	9	9	5	4	4	4	4		Read the post	Comment on the post		4	4	4	4	4	5	4	4	1	2	H7_B4		Red and Blue/Gey	8	9	9	5
71	5/26/2022 10:30	5/26/2022 11:17	Complete	English	https://www.mturkcontent.com/	1653561037_628f56cdca27c7.61136673		Purpose	Role	Time	Confidentiality	ParticipationandWithdrawal	Repetition	Attention	6	2	Yes	H5_B2		Lungs	6	4	6	3	2	3	4	3		Read the post	Comment on the post		4	3	3	4	3	2	4	3	4	3	H7_B4		Red and Blue/Gey	7	5	5	4
72	5/26/2022 10:30	5/26/2022 10:54	Complete	English	https://www.mturkcontent.com/	1653561045_628f56d538f322.60097490		Purpose	Role	Time	Confidentiality	ParticipationandWithdrawal	Repetition	Attention	7	3	Yes	H5_B2		Lungs	9	9	9	1	1	1	5	1	Share the post	Read the post	Comment on the post		5	5	5	5	5	5	5	4	4	1	H7_B4		Purple and Pink	9	9	8	4
74	5/26/2022 10:32	5/26/2022 10:51	Complete	English	https://www.mturkcontent.com/	1653561144_628f573804bc82.18510533		Purpose	Role	Time	Confidentiality	ParticipationandWithdrawal	Repetition	Attention	7	0	Yes	H5_B2		Lungs	1	7	1	5	4	5	4	5		Read the post			4	5	5	4	5	3	3	5	1	1	H7_B4		Red and Blue/Gey	5	5	5	4
75	5/26/2022 10:33	5/26/2022 10:44	Complete	English		1653561206_628f57761ac7e0.06285777		Purpose	Role	Time	Confidentiality	ParticipationandWithdrawal	Repetition	Attention	7	2	Yes	H5_B2		Lungs	8	6	9	5	4	3	4	4		Read the post			5	4	3	5	5	4	4	4	5	4	H7_B4		Red and Blue/Gey	8	6	9	5
76	5/26/2022 10:33	5/26/2022 10:42	Complete	English		1653561238_628f5796dff286.50388289		Purpose	Role	Time	Confidentiality	ParticipationandWithdrawal	Repetition	Attention	6	1	Yes	H5_B2		Lungs	6	7	5	4	3	4	3	4	Share the post	Read the post	Comment on the post		4	3	4	5	4	3	4	3	4	4	H7_B4		Red and Blue/Gey	7	8	7	4
78	5/26/2022 10:35	5/26/2022 12:27	Complete	English	https://www.mturkcontent.com/	1653561342_628f57fe4cc0e6.97722292		Purpose	Role	Time	Confidentiality	ParticipationandWithdrawal	Repetition	Attention	5	0	Yes	H5_B2		Lungs	5	7	7	4	3	4	5	4	Share the post	Read the post	Comment on the post		4	3	3	4	4	3	4	4	3	3	H7_B4		Red and Blue/Gey	7	8	8	3
79	5/26/2022 10:34	5/26/2022 10:50	Complete	English	https://www.mturkcontent.com/	1653561287_628f57c75a31e0.38176247		Purpose	Role	Time	Confidentiality	ParticipationandWithdrawal	Repetition	Attention	6	1	No	H5_B2		Lungs	7	5	8	4	3	3	5	4		Read the post	Comment on the post		3	4	4	3	4	2	3	4	3	4	H7_B4		Red and Blue/Gey	8	6	8	4
81	5/26/2022 10:38	5/26/2022 11:04	Complete	English	https://www.mturkcontent.com/	1653561489_628f5891030f80.76498351		Purpose	Role	Time	Confidentiality	ParticipationandWithdrawal	Repetition	Attention	6	2	Yes	H5_B2		Lungs	1	4	4	5	5	4	3	4	Share the post				4	4	3	4	3	4	4	4	5	4	H7_B4		Red and Blue/Gey	2	3	4	5
82	5/26/2022 10:38	5/26/2022 11:07	Complete	English	https://www.mturkcontent.com/	1653561507_628f58a3db11f6.99492953		Purpose	Role	Time	Confidentiality	ParticipationandWithdrawal	Repetition	Attention	6	2	Yes	H5_B2		Lungs	7	8	7	4	3	4	5	4		Read the post			4	3	4	5	4	3	4	5	4	3	H7_B4		Red and Blue/Gey	8	7	6	3
83	5/26/2022 10:37	5/26/2022 11:38	Complete	English	https://www.mturkcontent.com/	1653561427_628f5853a9e463.61483842		Purpose	Role	Time	Confidentiality	ParticipationandWithdrawal	Repetition	Attention	5	1	Yes	H5_B2		Kidneys	5	6	5	4	3	2	4	3	Share the post				2	3	4	3	4	3	4	3	4	3	H7_B4		Red and Blue/Gey	3	5	6	3
85	5/26/2022 10:41	5/26/2022 11:17	Complete	English	https://www.mturkcontent.com/	1653561717_628f59757e0f62.63959713		Purpose	Role	Time	Confidentiality	ParticipationandWithdrawal	Repetition	Attention	4	1	Yes	H5_B2		Lungs	5	6	6	3	4	3	4	3			Comment on the post		3	4	3	4	3	4	3	4	3	4	H7_B4		Red and Blue/Gey	5	7	6	4
86	5/26/2022 10:44	5/26/2022 10:52	Complete	English		1653561872_628f5a108487d8.98502395		Purpose	Role	Time	Confidentiality	ParticipationandWithdrawal	Repetition	Attention	5	2	Yes	H5_B2		Lungs	7	5	7	4	3	4	5	4	Share the post	Read the post	Comment on the post		4	3	4	5	4	3	4	5	4	3	H7_B4		Red and Blue/Gey	8	6	8	5
87	5/26/2022 10:46	5/26/2022 11:00	Complete	English	https://www.mturkcontent.com/	1653562018_628f5aa278a7a7.65607803		Purpose	Role	Time	Confidentiality	ParticipationandWithdrawal	Repetition	Attention	7	2	Yes	H5_B2		Lungs	9	8	9	5	5	5	5	4	Share the post				5	4	5	5	4	5	4	5	4	5	H7_B4		Red and Blue/Gey	9	8	9	5
88	5/26/2022 10:47	5/26/2022 11:01	Complete	English	https://www.mturkcontent.com/	1653562072_628f5ad879a695.74341810		Purpose	Role	Time	Confidentiality	ParticipationandWithdrawal	Repetition	Attention	6	2	Yes	H5_B2		Lungs	8	6	9	5	4	3	5	4		Read the post			5	4	3	5	4	3	4	5	4	4	H7_B4		Red and Blue/Gey	7	9	7	5
90	5/26/2022 10:52	5/26/2022 11:15	Complete	English	https://www.mturkcontent.com/	1653562361_628f5bf9944726.65576686		Purpose	Role	Time	Confidentiality	ParticipationandWithdrawal	Repetition	Attention	7	2	Yes	H5_B2		Lungs	8	9	8	3	3	2	3	3	Share the post	Read the post			4	5	4	4	5	5	4	3	4	5	H7_B4		Red and Blue/Gey	8	9	9	3
91	5/26/2022 10:53	5/26/2022 11:15	Complete	English	https://www.mturkcontent.com/	1653562383_628f5c0fc2fde4.28902296		Purpose	Role	Time	Confidentiality	ParticipationandWithdrawal	Repetition	Attention	6	2	Yes	H5_B2		Lungs	7	5	8	4	3	5	4	4		Read the post			4	5	4	3	5	4	5	3	4	5	H7_B4		Red and Blue/Gey	6	7	6	4
92	5/26/2022 10:53	5/26/2022 11:53	Complete	English	https://www.mturkcontent.com/	1653562412_628f5c2c3d86e9.34574718		Purpose	Role	Time	Confidentiality	ParticipationandWithdrawal	Repetition	Attention	6	1	Yes	H5_B2		Lungs	3	2	1	2	2	3	3	3	Share the post	Read the post			2	2	3	3	4	3	3	3	2	2	H7_B4		Red and Blue/Gey	5	4	4	4
93	5/26/2022 10:56	5/26/2022 11:06	Complete	English	https://www.mturkcontent.com/	1653562566_628f5cc618e7a5.88449262		Purpose	Role	Time	Confidentiality	ParticipationandWithdrawal	Repetition	Attention	6	2	Yes	H5_B2		Lungs	7	7	7	4	4	4	4	4	Share the post	Read the post	Comment on the post		4	4	4	4	4	4	4	4	4	4	H7_B4		Red and Blue/Gey	7	8	7	4
95	5/26/2022 11:00	5/26/2022 12:25	Complete	English	https://www.mturkcontent.com/	1653562837_628f5dd5e329d4.71710940		Purpose	Role	Time	Confidentiality	ParticipationandWithdrawal	Repetition	Attention	5	2	Yes	H5_B2		Lungs	7	6	6	3	4	3	4	4	Share the post	Read the post	Comment on the post		5	3	5	4	5	4	5	5	3	1	H7_B4		Red and Blue/Gey	6	6	6	3
96	5/26/2022 11:02	5/26/2022 11:19	Complete	English		1653562954_628f5e4a627d47.48218886		Purpose	Role	Time	Confidentiality	ParticipationandWithdrawal	Repetition	Attention	7	3	Yes	H5_B2		Lungs	9	8	9	5	4	5	4	5	Share the post	Read the post	Comment on the post		5	5	5	5	5	5	5	5	5	5	H7_B4		Red and Blue/Gey	9	8	9	5
97	5/26/2022 11:03	5/26/2022 11:26	Complete	English	https://www.mturkcontent.com/	1653563030_628f5e96ef41f9.72132936		Purpose	Role	Time	Confidentiality	ParticipationandWithdrawal	Repetition	Attention	6	2	Yes	H5_B2		Lungs	2	2	2	2	2	2	3	3	Share the post	Read the post			3	2	2	2	2	3	3	3	3	2	H7_B4		Red and Blue/Gey	5	3	4	2
98	5/26/2022 11:05	5/26/2022 11:21	Complete	English	https://www.mturkcontent.com/	1653563113_628f5ee96047e7.86682779		Purpose	Role	Time	Confidentiality	ParticipationandWithdrawal	Repetition	Attention	6	1	Yes	H5_B2		Lungs	6	7	6	4	3	5	5	4			Comment on the post		5	3	4	5	4	4	5	3	4	5	H7_B4		Yellow and Red	7	6	8	4
99	5/26/2022 11:05	5/26/2022 11:20	Complete	English	https://www.mturkcontent.com/	1653563130_628f5efac28052.32993309		Purpose	Role	Time	Confidentiality	ParticipationandWithdrawal	Repetition	Attention	6	3	Yes	H5_B2		Lungs	7	8	7	3	5	4	5	4		Read the post	Comment on the post		4	4	4	4	5	4	3	4	5	3	H7_B4		Red and Blue/Gey	7	7	8	3
101	5/26/2022 11:11	5/26/2022 12:22	Complete	English		1653563490_628f6062aabe41.97139683		Purpose	Role	Time	Confidentiality	ParticipationandWithdrawal	Repetition	Attention	1	-3	No	H5_B2		Lungs	4	3	5	2	3	2	3	3		Read the post			2	2	2	2	2	3	2	2	3	3	H7_B4		Red and Blue/Gey	7	6	4	2
102	5/26/2022 11:19	5/26/2022 11:37	Complete	English	https://www.mturkcontent.com/	1653563961_628f62395610e8.61830796		Purpose	Role	Time	Confidentiality	ParticipationandWithdrawal	Repetition	Attention	5	2	Yes	H5_B2		Lungs	6	4	6	3	2	3	4	3		Read the post			3	2	4	3	2	3	4	3	2	3	H7_B4		Red and Blue/Gey	7	5	7	3
103	5/26/2022 11:22	5/26/2022 11:44	Complete	English	https://www.mturkcontent.com/	1653564169_628f63092083b2.52885004		Purpose	Role	Time	Confidentiality	ParticipationandWithdrawal	Repetition	Attention	7	3	Yes	H5_B2		Lungs	1	8	9	4	5	4	4	5	Share the post	Read the post	Comment on the post		5	4	5	5	4	5	4	5	5	5	H7_B4		Red and Blue/Gey	1	5	9	4
104	5/26/2022 11:24	5/26/2022 11:43	Complete	English	https://www.mturkcontent.com/	1653564277_628f637527d628.23754297		Purpose	Role	Time	Confidentiality	ParticipationandWithdrawal	Repetition	Attention	5	0	Yes	H5_B2		Lungs	5	6	5	3	4	3	4	3	Share the post	Read the post			3	4	3	4	3	4	3	4	3	4	H7_B4		Red and Blue/Gey	5	6	5	3
105	5/26/2022 11:26	5/26/2022 12:18	Complete	English	https://www.mturkcontent.com/	1653564399_628f63efabbf74.73239722		Purpose	Role	Time	Confidentiality	ParticipationandWithdrawal	Repetition	Attention	6	0	Yes	H5_B2		Lungs	7	6	7	4	5	4	3	4	Share the post	Read the post	Comment on the post		3	4	5	4	4	3	3	3	4	4	H7_B4		Red and Blue/Gey	6	7	7	4
106	5/26/2022 11:34	5/26/2022 11:54	Complete	English	https://www.mturkcontent.com/	1653564873_628f65c9165ba4.71914474		Purpose	Role	Time	Confidentiality	ParticipationandWithdrawal	Repetition	Attention	6	1	Yes	H5_B2		Lungs	6	2	4	2	1	3	1	2		Read the post			1	4	1	3	3	1	3	3	4	3	H7_B4		Red and Blue/Gey	6	3	7	3
108	5/26/2022 11:50	5/26/2022 12:11	Complete	English	https://www.mturkcontent.com/	1653565812_628f6974a27105.78511091		Purpose	Role	Time	Confidentiality	ParticipationandWithdrawal	Repetition	Attention	5	1	Yes	H5_B2		Lungs	5	6	5	4	3	4	3	4	Share the post	Read the post			4	3	4	3	4	3	2	3	4	3	H7_B4		Red and Blue/Gey	6	7	6	4
109	5/26/2022 11:51	5/26/2022 13:12	Complete	English	https://www.mturkcontent.com/	1653565904_628f69d01ff7d1.91213753		Purpose	Role	Time	Confidentiality	ParticipationandWithdrawal	Repetition	Attention	6	2	Yes	H5_B2		Lungs	7	6	5	4	3	4	4	3	Share the post	Read the post	Comment on the post		4	3	4	3	4	2	3	2	3	4	H7_B4		Red and Blue/Gey	7	6	5	4
110	5/26/2022 11:53	5/26/2022 12:04	Complete	English	https://www.mturkcontent.com/	1653565983_628f6a1f27c837.67497623		Purpose	Role	Time	Confidentiality	ParticipationandWithdrawal	Repetition	Attention	5	2	Yes	H5_B2		Heart	5	4	3	3	2	3	2	3	Share the post	Read the post	Comment on the post	Ignore the post	3	2	2	3	4	3	3	2	3	2	H7_B4		Red and Blue/Gey	5	6	8	3
111	5/26/2022 11:52	5/26/2022 12:47	Complete	English	https://www.mturkcontent.com/	1653565936_628f69f06ffc29.65073336		Purpose	Role	Time	Confidentiality	ParticipationandWithdrawal	Repetition	Attention	7	2	Yes	H5_B2		Lungs	7	8	7	5	5	2	4	5	Share the post	Read the post	Comment on the post		5	4	3	4	5	3	3	5	3	5	H7_B4		Red and Blue/Gey	8	6	9	4
112	5/26/2022 11:59	5/26/2022 12:35	Complete	English	https://www.mturkcontent.com/	1653566383_628f6baf846fd0.71396215		Purpose	Role	Time	Confidentiality	ParticipationandWithdrawal	Repetition	Attention	6	2	Yes	H5_B2		Lungs	8	6	5	4	3	4	3	4	Share the post				4	3	4	3	3	4	3	3	4	3	H7_B4		Red and Blue/Gey	7	5	7	4
113	5/26/2022 11:54	5/26/2022 12:46	Complete	English	https://www.mturkcontent.com/	1653566042_628f6a5ad30736.14143209		Purpose	Role	Time	Confidentiality	ParticipationandWithdrawal	Repetition	Attention	6	2	Yes	H5_B2		Lungs	6	5	7	4	4	3	4	3		Read the post			4	3	3	4	4	3	4	3	3	4	H7_B4		Red and Blue/Gey	7	5	7	3
114	5/26/2022 12:11	5/26/2022 12:41	Complete	English	https://www.mturkcontent.com/	1653567073_628f6e61a4e116.07950469		Purpose	Role	Time	Confidentiality	ParticipationandWithdrawal	Repetition	Attention	6	2	Yes	H5_B2		Lungs	7	5	6	4	3	4	3	4		Read the post			4	3	4	3	4	3	4	3	4	3	H7_B4		Red and Blue/Gey	6	5	6	4
116	5/26/2022 12:29	5/26/2022 12:45	Complete	English	https://www.mturkcontent.com/	1653568145_628f72913f8e84.75221434		Purpose	Role	Time	Confidentiality	ParticipationandWithdrawal	Repetition	Attention	7	0	Yes	H5_B2		Lungs	5	5	5	4	4	3	4	4		Read the post			3	3	3	3	3	3	3	3	3	1	H7_B4		Red and Blue/Gey	5	5	5	3
117	5/26/2022 12:39	5/26/2022 14:27	Complete	English	https://www.mturkcontent.com/	1653568788_628f75142e2548.26148843		Purpose	Role	Time	Confidentiality	ParticipationandWithdrawal	Repetition	Attention	6	2	Yes	H5_B2		Lungs	5	6	6	4	4	3	4	4	Share the post	Read the post	Comment on the post		4	4	5	4	5	5	4	4	5	4	H7_B4		Red and Blue/Gey	6	5	6	3
118	5/26/2022 12:40	5/26/2022 14:33	Complete	English	https://www.mturkcontent.com/	1653568846_628f754ec21716.59880300		Purpose	Role	Time	Confidentiality	ParticipationandWithdrawal	Repetition	Attention	5	2	Yes	H5_B2		Lungs	7	5	5	3	4	3	4	4	Share the post	Read the post	Comment on the post		5	4	5	5	4	5	4	5	4	1	H7_B4		Red and Blue/Gey	4	5	6	3
119	5/26/2022 12:40	5/26/2022 14:54	Complete	English	https://www.mturkcontent.com/	1653568856_628f7558c523f1.17854890		Purpose	Role	Time	Confidentiality	ParticipationandWithdrawal	Repetition	Attention	6	2	Yes	H5_B2		Lungs	6	5	5	4	3	4	4	4	Share the post	Read the post	Comment on the post		5	4	5	4	5	4	5	4	4	1	H7_B4		Red and Blue/Gey	5	6	6	3
121	5/26/2022 13:02	5/26/2022 13:19	Complete	English		1653570144_628f7a60c006d0.75919472		Purpose	Role	Time	Confidentiality	ParticipationandWithdrawal	Repetition	Attention	6	2	Yes	H5_B2		Lungs	7	7	7	4	4	4	4	4		Read the post	Comment on the post		4	4	4	4	4	4	4	4	1	1	H7_B4		Red and Blue/Gey	8	8	7	4
123	5/26/2022 14:12	5/26/2022 14:43	Complete	English	https://www.mturkcontent.com/	1653574352_628f8ad054cb05.88509702		Purpose	Role	Time	Confidentiality	ParticipationandWithdrawal	Repetition	Attention	6	1	Yes	H5_B2		Lungs	7	6	7	4	3	4	3	4	Share the post	Read the post			4	4	3	4	3	4	4	4	4	4	H7_B4		Red and Blue/Gey	7	6	8	4
126	5/26/2022 14:46	5/26/2022 14:55	Complete	English	https://www.mturkcontent.com/	1653576365_628f92ad0ab9d0.81748712		Purpose	Role	Time	Confidentiality	ParticipationandWithdrawal	Repetition	Attention	6	2	Yes	H5_B2		Lungs	7	7	7	4	4	4	4	4		Read the post			4	4	4	4	4	4	4	4	4	4	H7_B4		Red and Blue/Gey	7	7	8	4
127	5/26/2022 15:20	5/26/2022 15:35	Complete	English		1653578414_628f9aaee459e7.15432871		Purpose	Role	Time	Confidentiality	ParticipationandWithdrawal	Repetition	Attention	6	3	Yes	H5_B2		Heart	7	9	8	4	5	4	5	4	Share the post				4	5	4	5	3	4	5	4	5	4	H7_B4		Purple and Pink	8	9	8	4
128	5/26/2022 15:57	5/26/2022 16:09	Complete	English	https://www.mturkcontent.com/	1653580677_628fa385da2675.55819820		Purpose	Role	Time	Confidentiality	ParticipationandWithdrawal	Repetition	Attention	3	-1	No	H5_B2		Lungs	7	7	7	1	1	1	1	1				Ignore the post	3	4	3	3	4	2	3	4	3	1	H7_B4		Red and Blue/Gey	7	8	7	1
129	5/26/2022 16:02	5/26/2022 16:47	Complete	English	https://www.mturkcontent.com/	1653580939_628fa48b708521.49890601		Purpose	Role	Time	Confidentiality	ParticipationandWithdrawal	Repetition	Attention	6	1	Yes	H5_B2		Heart	7	7	4	4	3	4	4	4	Share the post	Read the post	Comment on the post		4	4	3	4	3	4	4	3	4	4	H7_B4		Black and White	7	7	7	4
131	5/26/2022 16:52	5/26/2022 17:07	Complete	English	https://www.mturkcontent.com/	1653583968_628fb0609d3ba3.01358968		Purpose	Role	Time	Confidentiality	ParticipationandWithdrawal	Repetition	Attention	6	3	Yes	H5_B2		Lungs	6	9	7	3	5	4	4	3	Share the post	Read the post	Comment on the post		4	5	5	5	4	4	3	4	5	5	H7_B4		Red and Blue/Gey	9	7	6	4
132	5/26/2022 18:20	5/26/2022 18:49	Complete	English	https://www.mturkcontent.com/	1653589214_628fc4de757cf1.23871980		Purpose	Role	Time	Confidentiality	ParticipationandWithdrawal	Repetition	Attention	7	-2	Yes	H5_B2		Lungs	2	3	2	4	3	4	3	2		Read the post			5	4	4	3	3	3	4	4	2	1	H7_B4		Red and Blue/Gey	8	7	6	1
133	5/26/2022 19:17	5/26/2022 19:31	Complete	English	https://www.mturkcontent.com/	1653592677_628fd26500db98.03042035		Purpose	Role	Time	Confidentiality	ParticipationandWithdrawal	Repetition	Attention	4	-1	Yes	H5_B2		Lungs	5	4	6	2	2	2	1	1				Ignore the post	3	4	4	3	4	2	4	3	2	2	H7_B4		Red and Blue/Gey	5	2	5	1
134	5/26/2022 19:40	5/26/2022 19:58	Complete	English	https://www.mturkcontent.com/	1653594055_628fd7c70a8e62.21194334		Purpose	Role	Time	Confidentiality	ParticipationandWithdrawal	Repetition	Attention	5	1	Yes	H5_B2		Lungs	6	5	5	3	4	3	2	4		Read the post			3	4	3	2	2	3	4	3	3	4	H7_B4		Red and Blue/Gey	6	5	7	3
140	5/26/2022 20:44	5/26/2022 21:12	Complete	English	https://www.mturkcontent.com/	1653597880_628fe6b8370f79.11045387		Purpose	Role	Time	Confidentiality	ParticipationandWithdrawal	Repetition	Attention	7	-1	Yes	H5_B2		Lungs	1	3	1	4	5	5	5	5		Read the post			4	4	4	3	4	4	5	5	2	1	H7_B4		Red and Blue/Gey	7	5	5	2
141	5/26/2022 20:45	5/26/2022 21:04	Complete	English	https://www.mturkcontent.com/	1653597956_628fe7040114c1.04346986		Purpose	Role	Time	Confidentiality	ParticipationandWithdrawal	Repetition	Attention	1	-3	Yes	H5_B2		Heart	7	7	8	4	5	4	5	4	Share the post				4	5	4	5	4	4	5	4	5	4	H7_B4		Black and White	7	7	7	4
143	5/26/2022 22:52	5/26/2022 23:06	Complete	English	https://www.mturkcontent.com/	1653605538_629004a21b0577.45534648		Purpose	Role	Time	Confidentiality	ParticipationandWithdrawal	Repetition	Attention	4	1	Yes	H5_B2		Lungs	5	4	6	3	5	3	4	3		Read the post			3	4	4	3	3	4	3	3	4	3	H7_B4		Red and Blue/Gey	5	6	6	3
147	5/26/2022 23:39	5/26/2022 23:56	Complete	English	https://www.mturkcontent.com/	1653608376_62900fb84d6603.11291958		Purpose	Role	Time	Confidentiality	ParticipationandWithdrawal	Repetition	Attention	7	3	Yes	H5_B2		Lungs	9	8	8	4	5	4	3	4	Share the post				5	4	3	4	5	4	5	5	4	3	H7_B4		Red and Blue/Gey	8	9	8	4
149	5/27/2022 1:51	5/27/2022 2:01	Complete	English	https://www.mturkcontent.com/	1653616282_62902e9a840b20.55964800		Purpose	Role	Time	Confidentiality	ParticipationandWithdrawal	Repetition	Attention	3	-1	Yes	H5_B2		Heart	4	4	7	2	3	3	4	3	Share the post	Read the post	Comment on the post		2	3	3	4	4	3	4	2	3	3	H7_B4		Red and Blue/Gey	3	4	7	2
150	5/27/2022 5:43	5/27/2022 6:01	Complete	English		1653630228_62906514d97be0.34069910		Purpose	Role	Time	Confidentiality	ParticipationandWithdrawal	Repetition	Attention	6	1	No	H5_B2		Lungs	6	8	7	3	4	3	2	4	Share the post	Read the post			4	3	4	4	2	3	4	4	3	2	H7_B4		Red and Blue/Gey	8	7	6	4
152	5/27/2022 8:17	5/27/2022 9:08	Complete	English	https://www.mturkcontent.com/	1653639455_6290891f953990.43662922		Purpose	Role	Time	Confidentiality	ParticipationandWithdrawal	Repetition	Attention	6	3	Yes	H5_B2		Lungs	3	6	3	4	5	4	1	5	Share the post	Read the post	Comment on the post		4	5	4	4	5	4	4	5	3	1	H7_B4		Red and Blue/Gey	3	4	3	4
153	5/27/2022 10:07	5/27/2022 10:31	Complete	English	https://www.mturkcontent.com/	1653646063_6290a2efb16834.93457702		Purpose	Role	Time	Confidentiality	ParticipationandWithdrawal	Repetition	Attention	4	-2	No	H5_B2		Lungs	5	4	4	2	2	2	2	3				Ignore the post	3	3	3	3	3	2	3	3	4	3	H7_B4		Red and Blue/Gey	5	3	5	2
154	5/27/2022 10:50	5/27/2022 11:08	Complete	English	https://www.mturkcontent.com/	1653648645_6290ad05c54299.85646432		Purpose	Role	Time	Confidentiality	ParticipationandWithdrawal	Repetition	Attention	7	2	Yes	H5_B2		Heart	9	8	7	5	4	5	4	5		Read the post			5	4	5	4	5	4	5	4	5	4	H7_B4		Red and Blue/Gey	9	8	7	5
155	5/27/2022 10:57	5/27/2022 11:07	Complete	English	https://www.mturkcontent.com/	1653649050_6290ae9af32a07.02276392		Purpose	Role	Time	Confidentiality	ParticipationandWithdrawal	Repetition	Attention	6	1	Yes	H5_B2		Lungs	7	8	7	4	5	4	3	4	Share the post	Read the post	Comment on the post		4	5	4	3	4	5	4	3	4	5	H7_B4		Red and Blue/Gey	7	8	7	4
156	5/27/2022 15:17	5/27/2022 15:48	Complete	English	https://www.mturkcontent.com/	1653664660_6290eb94f29539.61808841		Purpose	Role	Time	Confidentiality	ParticipationandWithdrawal	Repetition	Attention	7	-1	Yes	H5_B2		Lungs	4	5	3	5	5	5	4	4		Read the post			4	4	4	4	4	4	4	4	2	1	H7_B4		Red and Blue/Gey	4	3	5	1
160	5/28/2022 13:56	5/28/2022 15:01	Complete	English	https://www.mturkcontent.com/	1653746190_62922a0e14dd00.01021151		Purpose	Role	Time	Confidentiality	ParticipationandWithdrawal	Repetition	Attention	6	1	Yes	H5_B2		Lungs	7	5	6	4	5	4	3	3	Share the post				5	4	5	4	5	3	5	3	4	3	H7_B4		Red and Blue/Gey	5	6	9	4
163	5/28/2022 14:57	5/28/2022 15:16	Complete	English	https://www.mturkcontent.com/	1653749877_629238755b7325.56967825		Purpose	Role	Time	Confidentiality	ParticipationandWithdrawal	Repetition	Attention	7	3	No	H5_B2		Heart	9	6	5	5	3	4	5	5	Share the post				5	5	5	5	5	5	5	5	5	5	H7_B4		Red and Blue/Gey	9	4	6	5
165	5/28/2022 15:53	5/28/2022 16:22	Complete	English	https://www.mturkcontent.com/	1653753213_6292457d946351.64874506		Purpose	Role	Time	Confidentiality	ParticipationandWithdrawal	Repetition	Attention	5	1	Yes	H5_B2		Lungs	7	6	6	3	4	4	5	4			Comment on the post		4	4	3	4	4	3	4	3	4	4	H7_B4		Red and Blue/Gey	6	7	7	3
167	5/29/2022 6:03	5/29/2022 6:21	Complete	English	https://www.mturkcontent.com/	1653804209_62930cb1e5c890.83489045		Purpose	Role	Time	Confidentiality	ParticipationandWithdrawal	Repetition	Attention	7	1	Yes	H5_B2		Lungs	4	5	5	3	2	2	2	1		Read the post			3	4	3	2	4	2	3	4	4	2	H7_B4		Red and Blue/Gey	6	6	7	3
168	5/29/2022 7:28	5/29/2022 7:55	Complete	English	https://www.mturkcontent.com/	1653809336_629320b8a12cf6.54582644		Purpose	Role	Time	Confidentiality	ParticipationandWithdrawal	Repetition	Attention	4	-2	Yes	H5_B2		Lungs	4	4	5	2	3	3	4	2				Ignore the post	3	3	2	2	3	3	3	4	4	3	H7_B4		Red and Blue/Gey	5	5	7	2
[truncated: 207 more columns]
