# Supplementary material for: Effect of visual imagery in COVID-19 social media posts on users’ perception
Source: PeerJ Comput Sci. 2022 Nov 15;8:e1153. doi: 10.7717/peerj-cs.1153 (PMC9680878; doi:10.7717/peerj-cs.1153)
Supplement: Supplemental Information 4 [file peerj-cs-08-1153-s004.zip]

Archive with 10 entries (10 files):
- PS1_Survey+Stimuli/H1_B1.png
- PS1_Survey+Stimuli/H10_V2.png
- PS1_Survey+Stimuli/H11_B2.png
- PS1_Survey+Stimuli/H3_V4.png
- PS1_Survey+Stimuli/H5_A2.png
- PS1_Survey+Stimuli/H6_V1.png
- PS1_Survey+Stimuli/H7_A4.png
- PS1_Survey+Stimuli/H8_B4.png
- PS1_Survey+Stimuli/H9_A1.png
- PS1_Survey+Stimuli/survey_90434446_PS1.pdf
