# Supplementary material for: Effect of visual imagery in COVID-19 social media posts on users’ perception
Source: PeerJ Comput Sci. 2022 Nov 15;8:e1153. doi: 10.7717/peerj-cs.1153 (PMC9680878; doi:10.7717/peerj-cs.1153)
Supplement: Supplemental Information 5 [file peerj-cs-08-1153-s005.zip]

Archive with 10 entries (10 files):
- PS2_Survey+stimuli/H1_A1.png
- PS2_Survey+stimuli/H10_B2.png
- PS2_Survey+stimuli/H11_A2.png
- PS2_Survey+stimuli/H3_B4.png
- PS2_Survey+stimuli/H5_V2.png
- PS2_Survey+stimuli/H6_B1.png
- PS2_Survey+stimuli/H7_V4.png
- PS2_Survey+stimuli/H8_A4.png
- PS2_Survey+stimuli/H9_V1.png
- PS2_Survey+stimuli/survey_90443627_PS2.pdf
